# Supplementary material for: Testing the Effectiveness of 3D Film for Laboratory-Based Studies of Emotion
Source: PLoS One. 2014 Aug 29;9(8):e105554. doi: 10.1371/journal.pone.0105554 (PMC4149373; doi:10.1371/journal.pone.0105554)
Supplement: Dataset S1 — Physiology data. (CSV) [file pone.0105554.s004.csv]

PartID	kPol2d	kPol3d	kMBV2d	kMBV3d	kDM2d	kDM3d	kTang2d	kTang3d	WtoWcm	Sex	Age	Height	Weight	Hand	Group	sawPol	sawMBV	sawDesMe	sawTangl	B1EDA1	B1EDA2	B1TON1	B1TON2	B1HR1	B1HR2	B1RSA1	B1RSA2	B1PEP1	B1PEP2	aPEDAb1	aPEDAb2	aPEDA1	aPEDA2	aPEDA3	aPEDA4	aPEDA5	aPEDA6	aPEDA7	aPEDA8	aPEDA9	aPEDA10	aPTONb1	aPTONb2	aPTON1	aPTON2	aPTON3	aPTON4	aPTON5	aPTON6
101	0	0	0	0	0	0	0	0	21	F	999	65	115	Right	1	0	1	0	0	1	1	15.72	22.01	65.66	61.54	7.24	6.81	132.05	130.95	555	555	555	555	555	555	555	555	555	555	555	555	555	555	555	555	555	555	555	555
102	0	0	0	0	0	0	0	0	20	M	19	75	175	Right	0	1	0	0	0	3	0	11.743362	30	78.862717	75.03549	5.073407	4.647112	140.55	140	3	0	0	6	2	0	0	0	0	2	0	1	11.743362	30	30	16.477539	24.254139	30	30	30
103	0	0	0	0	0	0	0	0	30	F	19	62	115	Left	1	1	1	0	0	0	0	30	30	65.65	65.86	6.11	6.51	129	127	0	0	3	6	3	3	5	4	4	2	2	3	30	30	21.93	9.93	22.2	23.75	14.57	18.71
104	0	0	0	0	0	0	0	0	23	F	20	68	120	Right	0	1	0	0	0	4	4	15.36	16.5	61.11	60.4	6.09	5.78	138.8	136.6	2	3	3	7	5	6	2	3	2	5	3	2	21.24	27.49	13.111832	6.62464	10.41183	16.73398	21.957894	19.305063
105	0	0	0	0	0	0	0	0	25.5	M	999	72	175	Right	1	0	1	0	0	3	1	22.574539	25.785232	73.539425	65.787219	4.682821	5.934476	117.8	110.1	555	555	555	555	555	555	555	555	555	555	555	555	555	555	555	555	555	555	555	555
106	0	0	0	0	0	0	0	0	21	M	25	77	187	Right	1	0	0	1	0	1	1	27.22	25.66	62.34	60.75	6.72	7.4	125.4	131.45	555	555	555	555	555	555	555	555	555	555	555	555	555	555	555	555	555	555	555	555
107	0	0	0	0	0	0	0	0	24	M	21	73.5	183	Right	1	0	1	1	0	3	3	15.63	22.74	82.66	75.72	6.21	7.48	121.4	120.3	555	555	555	555	555	555	555	555	555	555	555	555	555	555	555	555	555	555	555	555
108	0	0	0	0	0	0	0	0	21	F	25	65	140	Right	0	0	0	1	0	0	0	30	30	76.85	77.19	5.27	5.16	134.6	135.3	555	555	555	555	555	555	555	555	555	555	555	555	555	555	555	555	555	555	555	555
109	0	0	0	0	0	0	0	0	23	M	23	69	175	Right	1	0	1	1	0	0	0	30	30	61.69	62.98	7.67	6.27	999	999	555	555	555	555	555	555	555	555	555	555	555	555	555	555	555	555	555	555	555	555
110	0	0	0	0	0	0	0	0	22	M	21	75	173	Right	1	0	1	1	0	0	2	30	17.33	77.44	76.33	5.58	6.82	120.5	118.3	555	555	555	555	555	555	555	555	555	555	555	555	555	555	555	555	555	555	555	555
111	0	0	0	0	0	0	0	0	23	M	19	68	157	Right	1	1	1	0	0	0	0	30	30	71.92	72.53	5.88	4.53	999	999	0	0	2	4	6	0	0	0	1	0	2	3	30	30	25.44	23.63	16.77	30	30	30
112	0	0	0	0	0	0	0	0	22	M	29	70	190	Left	1	1	0	0	0	0	0	30	30	59.88	61.15	5.99	5.8	131	128	0	0	4	4	1	1	0	0	0	0	2	1	30	30	12.78	16.38	26.26	21.55	30	30
113	0	0	0	0	0	0	0	0	23	F	24	64.75	134	Right	1	0	1	1	0	0	0	30	30	61.5	61.36	7.49	6.83	999	999	555	555	555	555	555	555	555	555	555	555	555	555	555	555	555	555	555	555	555	555
114	0	0	0	0	0	0	0	0	23	F	21	63	135	Right	1	0	0	1	0	0	0	30	30	78.6	82.06	5.88	5.09	999	999	555	555	555	555	555	555	555	555	555	555	555	555	555	555	555	555	555	555	555	555
115	0	0	0	0	1	1	0	0	23	F	19	67	125	Right	1	0	0	1	0	1	0	21.81	30	81.73	74.73	7.22	7.5	128.75	130.4	555	555	555	555	555	555	555	555	555	555	555	555	555	555	555	555	555	555	555	555
116	0	0	0	0	0	0	0	0	24.5	M	21	70	195	Left	0	1	0	1	0	5	4	19.74	20.22	81.18	88.38	6.72	4.36	111	116	4	2	7	10	10	3	5	4	3	6	4	4	18.22	23.58	16.51	12.7	15	23.6	20.02	20.58
117	0	0	0	0	0	0	0	0	26	M	33	77	196	Left	0	1	0	1	0	0	0	30	30	66.86	61.7	7.6	7.77	137.4	142.9	1	0	4	6	1	1	2	0	1	1	2	0	26.77	30	18.54	14.3	27.31	28.19	21.69	30
118	0	0	0	0	0	0	0	0	22.5	F	19	64	132	Right	1	0	0	1	0	1	0	13.8	30	70.51	67.23	8.19	8.26	112.7	117.1	555	555	555	555	555	555	555	555	555	555	555	555	555	555	555	555	555	555	555	555
119	0	0	0	0	0	0	0	0	26.5	M	27	70	370	Right	1	0	0	1	0	999	999	999	999	66.41	67.03	4.83	4.77	146.35	145.25	555	555	555	555	555	555	555	555	555	555	555	555	555	555	555	555	555	555	555	555
120	0	0	0	0	0	0	0	0	20	F	24	66	128	Right	0	0	1	1	0	1	1	24.88	16.46	74.71	71.62	6.54	7.18	122.5	120.4	555	555	555	555	555	555	555	555	555	555	555	555	555	555	555	555	555	555	555	555
121	0	0	0	0	0	0	0	0	27	F	21	64	115	Right	0	0	1	0	0	0	0	30	30	57.81	57.79	4.17	3.61	128.1	129.75	555	555	555	555	555	555	555	555	555	555	555	555	555	555	555	555	555	555	555	555
122	0	0	0	0	0	0	0	0	26	F	24	53	163	Right	0	1	0	0	0	3	5	22.18	17.56	67.67	69.36	7.29	7.37	115.55	111.6	3	5	6	10	10	7	5	4	6	3	9	5	22.18	17.56	17.65	11.3	16.65	16.15	22.7	21.32
123	0	0	0	0	0	0	0	0	24	F	19	62.5	130	Right	1	0	1	0	0	0	0	30	30	69.52	66.94	6.77	7.04	117.35	122.75	555	555	555	555	555	555	555	555	555	555	555	555	555	555	555	555	555	555	555	555
124	0	0	0	0	0	0	0	0	24	F	20	67	155	Right	1	1	1	0	0	1	0	26.56	30	65.95	67.42	7.48	5.63	142	138	1	0	2	9	6	2	2	3	2	2	2	3	26.56	30	14.56	10.38	18.45	26.07	23.57	23.53
125	0	0	0	0	0	0	0	0	22.5	M	22	73	171	Right	0	1	0	0	0	8	7	16.6	15.14	95.63	96.34	3.46	3.8	123	125	7	8	7	9	6	4	5	1	7	4	4	4	15.09	14.13	17.08	12.49	16.22	18.19	21.11	26.81
126	0	0	0	0	0	0	0	0	27	F	18	67	125	Right	1	1	0	1	0	3	4	20.98	17.19	90.19	92.55	6.56	6.83	119.95	120.5	3	4	8	5	4	5	4	2	5	6	6	3	20.98	17.19	16.38	18.1	19.57	17.37	20.62	22.91
127	0	0	0	0	0	0	0	0	26	M	21	73	186	Right	0	0	0	1	0	0	0	30	30	93.54	89.32	6.09	4.47	117.1	117.55	555	555	555	555	555	555	555	555	555	555	555	555	555	555	555	555	555	555	555	555
128	0	0	0	0	0	0	0	0	24	F	999	61	125	Right	0	1	1	0	0	0	0	30	30	66.43	65.92	7.95	8.03	139.2	132.05	4	2	1	2	0	0	1	0	0	0	1	0	21.23	24.58	26.31	17.38	30	30	23.29	30
130	0	0	0	0	0	0	0	0	25	F	24	63	130	Right	1	1	0	0	1	0	0	30	30	69.36	70.36	5.31	4.96	115.35	117.55	0	0	5	5	5	4	4	0	2	3	3	4	30	30	14.53	15.25	18.18	18.37	21.87	30
131	0	0	0	0	0	0	0	0	27	F	999	75	150	Ambi	0	1	1	0	0	2	4	24.46	15.99	68.6	76.34	6.25	6.45	132.6	132.05	2	4	5	2	6	5	8	5	2	3	7	8	24.46	15.99	14.97	21.5	17.94	18.45	12.34	20.13
133	0	0	0	0	0	0	0	0	21	F	20	65	110	Right	1	0	1	0	1	4	3	16.56	20.35	86.67	83.4	4.2	5.39	114.05	113.95	555	555	555	555	555	555	555	555	555	555	555	555	555	555	555	555	555	555	555	555
134	0	0	0	0	0	0	0	0	20.5	M	25	71	185	Right	0	1	0	0	1	0	0	30	30	75.64	72.89	6.19	5.03	111.65	108.9	5	3	11	10	8	2	4	1	0	2	6	5	20.29	23.21	12.72	13.58	14.92	25.96	20.06	25.46
135	0	0	0	0	0	0	0	0	24	F	21	62	125	Right	0	1	0	0	1	6	5	16.41	15.53	61.02	63.79	9.64	9.21	105	109	6	5	7	7	6	5	5	4	4	5	7	7	16.41	15.53	12.09	13.58	16.18	18.12	21.91	20.8
136	0	0	0	0	0	0	1	0	24	M	28	71	225	Right	1	0	0	1	1	0	0	30	30	81.34	80.99	5.64	5.3	122.05	126.45	555	555	555	555	555	555	555	555	555	555	555	555	555	555	555	555	555	555	555	555
137	0	0	0	0	0	0	0	0	25	F	19	64	135	Right	1	1	1	0	0	5	3	17.25	22.79	81.94	77.56	6.86	8.16	110.7	111.8	5	3	7	9	5	3	2	2	1	7	4	3	17.25	22.79	20.35	16.48	21.07	22.31	25.43	24.68
138	0	0	0	0	0	0	0	0	21	F	25	66	148	Right	1	1	0	0	1	5	6	18.08	14.75	115.89	116.09	3.2	3.52	97.95	99.05	5	6	9	7	5	8	4	7	5	4	6	7	18.08	14.75	12.33	11.42	19.62	13.73	21.5	8.67
139	0	0	0	0	0	0	0	0	25	M	999	70	145	Right	1	0	1	1	0	1	0	26.67	30	73.88	73.55	5.48	5.33	139.55	136.8	555	555	555	555	555	555	555	555	555	555	555	555	555	555	555	555	555	555	555	555
140	0	0	0	0	0	0	0	0	21	M	21	71	180	Right	0	1	0	1	0	0	0	30	30	58.98	57.74	7.83	6.28	134.3	137.05	0	0	0	2	1	1	0	1	0	0	0	0	30	30	30	16.89	26.33	27.8	30	14.13
141	0	0	0	0	0	0	0	0	25	M	27	68	185	Right	0	1	0	1	0	2	5	21.82	14.12	58.74	56.56	5.15	5.74	142.5	146.9	2	5	6	2	6	3	4	3	2	2	5	4	21.82	14.12	12.84	21.76	17.06	20.75	20.9	20.1
142	0	0	0	0	0	0	0	0	22	F	25	64	150	Right	0	0	0	0	1	999	999	999	999	85.69	86.5	6.79	6.57	121.85	115.9	999	999	999	999	999	999	999	999	999	999	999	999	999	999	999	999	999	999	999	999
143	0	0	0	0	0	0	0	0	26.5	M	22	70	165		0	1	0	1	0	1	0	27.91	30	59.3	61.48	8.13	8.04	144.2	146.95	2	4	3	5	3	3	1	4	2	3	5	6	21.19	20.44	18.84	15	22.5	21.73	28.26	19.31
144	0	0	0	0	0	0	0	0	24.5	M	24	70	160	Right	1	1	0	0	1	0	0	30	30	57.36	54.14	6.73	6.39	138.45	140.1	1	2	2	6	1	0	0	1	0	0	1	2	24.57	22.64	11.73	12.92	27.08	30	30	26.53
145	0	0	0	0	0	0	0	0	24	F	20	71	135	Left	0	0	1	1	0	999	999	999	999	77.18	76.1	6.09	6.28	118.75	120.95	555	555	555	555	555	555	555	555	555	555	555	555	555	555	555	555	555	555	555	555
146	0	0	0	0	0	0	0	0	28	F	20	64	140	Right	0	1	0	1	0	2	1	20.74	28.37	78.87	79.6	7.38	7.17	98.5	99.05	0	0	2	8	2	1	0	1	1	0	0	1	30	30	22.11	10.79	25.72	26.46	30	22.51
148	0	0	0	0	0	0	0	0	27	F	19	59	150	Right	1	1	0	1	0	0	0	30	30	80.6	80.51	6.33	6.83	114.35	107.2	1	1	1	4	1	0	0	0	0	0	0	0	22.84	27.16	28.1	21.21	26.93	30	30	30
149	0	0	0	0	0	0	0	0	22	M	30	71	148	Right	0	0	1	1	0	0	0	30	30	72.72	72.59	4.43	5.45	133.15	133.7	555	555	555	555	555	555	555	555	555	555	555	555	555	555	555	555	555	555	555	555
150	0	0	0	0	0	0	0	0	25	F	19	65	120	Right	1	1	1	0	0	0	0	30	30	81.36	80.95	5.15	5.33	116.45	114.25	1	3	1	4	4	3	0	1	0	2	1	3	26.21	20.73	26.59	14.58	21.8	18.29	30	25.95
151	0	0	0	0	0	0	0	0	28	F	20	70	160	Right	1	0	1	0	1	0	0	30	30	59.56	57.66	7.71	8.99	132	131	555	555	555	555	555	555	555	555	555	555	555	555	555	555	555	555	555	555	555	555
152	0	0	0	0	0	0	0	0	29	F	24	68	149	Right	0	1	1	0	0	0	1	30	26.17	83.25	83.59	7.25	7.28	120	119.55	0	1	4	4	3	3	2	3	3	2	3	2	30	26.17	10.83	15.47	19.99	11.49	24.29	20.61
153	0	0	0	0	0	0	0	0	24	M	26	68	180	Right	1	0	1	0	1	5	6	17.6	17.87	73.06	77.54	7.36	6.69	141.95	133.7	555	555	555	555	555	555	555	555	555	555	555	555	555	555	555	555	555	555	555	555
154	0	0	0	0	0	0	0	0	23	F	20	64	115	Right	0	0	1	1	0	3	2	22.62	14.43	86.29	82.96	4.94	6.84	129.2	125.9	555	555	555	555	555	555	555	555	555	555	555	555	555	555	555	555	555	555	555	555
155	0	0	0	0	0	0	0	0	25	F	19	63	110	Right	0	1	0	0	1	0	0	30	30	51.48	49.54	5.66	5.65	115.5	118.8	2	0	5	9	5	5	5	1	2	1	4	6	26.12	30	18.05	9.65	21.47	19.37	21.09	27.43
156	0	0	0	0	0	0	0	0	25	F	19	65	127	Right	0	0	0	1	1	4	3	19.75	19.44	89.47	92.14	5.81	5.28	112.9	114	555	555	555	555	555	555	555	555	555	555	555	555	555	555	555	555	555	555	555	555
157	0	0	0	0	0	0	0	0	23.5	F	21	69	180	Right	0	0	1	1	0	4	2	19.42	23.51	81.19	80.26	5.48	5.05	128.25	133.1	555	555	555	555	555	555	555	555	555	555	555	555	555	555	555	555	555	555	555	555
158	0	0	0	0	0	0	0	0	20.5	F	30	66	128	Right	0	0	0	1	1	0	0	30	30	80.5	82.78	6.03	3.54	164.5	160.1	555	555	555	555	555	555	555	555	555	555	555	555	555	555	555	555	555	555	555	555
159	0	0	0	0	0	0	0	0	25	M	26	73	155	Right	0	0	1	0	1	0	1	30	26.75	63.61	67.93	5.31	3.77	141.4	143.6	555	555	555	555	555	555	555	555	555	555	555	555	555	555	555	555	555	555	555	555
160	0	0	0	0	0	0	0	0	25	M	30	68	190	Right	0	0	1	1	0	0	1	30	27.36	69.47	71	4	4.18	130.95	126.4	555	555	555	555	555	555	555	555	555	555	555	555	555	555	555	555	555	555	555	555
161	0	0	0	0	0	0	0	0	28	F	24	63	180	Right	1	0	0	1	1	0	0	30	30	84.82	85.07	5.52	4.65	105.1	110.6	555	555	555	555	555	555	555	555	555	555	555	555	555	555	555	555	555	555	555	555
162	0	0	0	0	0	0	0	0	21	F	18	62	103	Right	0	1	0	0	1	999	999	999	999	75.36	73.99	6.67	7.45	105.95	105.95	999	999	999	999	999	999	999	999	999	999	999	999	999	999	999	999	999	999	999	999
163	0	0	0	0	0	0	0	0	26	F	30	66	130	Right	0	1	1	0	0	0	0	30	30	67.11	68.62	6.65	5.61	131	140	1	1	2	3	2	0	0	0	0	0	0	0	28.21	24.95	23.41	18.93	25.59	30	30	30
165	0	0	0	0	0	0	0	0	27	F	27	63	150	Right	1	1	0	1	0	999	999	999	999	74.27	74.24	5.86	5.79	131.5	123.85	999	999	999	999	999	999	999	999	999	999	999	999	999	999	999	999	999	999	999	999
166	0	0	0	0	0	0	0	0	29	F	38	72	290	Right	0	0	0	1	1	999	999	999	999	69.2	69.24	4.66	5.27	121.9	119.8	555	555	555	555	555	555	555	555	555	555	555	555	555	555	555	555	555	555	555	555
167	0	0	0	0	0	0	0	0	25.5	F	31	65	220	Right	1	0	1	1	0	999	999	999	999	69.82	68.26	6.24	6.95	121.05	119.95	555	555	555	555	555	555	555	555	555	555	555	555	555	555	555	555	555	555	555	555
168	0	0	0	0	0	0	0	0	28	F	37	66	220	Right	1	1	1	0	0	0	0	30	30	71.12	70.6	5.03	5.24	108.05	108	0	0	3	3	1	0	0	0	0	0	0	0	30	30	22.36	21.29	28.58	30	30	30
169	0	0	0	0	0	0	0	0	27	F	19	70	128	Right	0	0	0	1	1	999	999	999	999	63.34	62.79	5.75	6.42	124	128.95	555	555	555	555	555	555	555	555	555	555	555	555	555	555	555	555	555	555	555	555
170	0	0	0	0	0	0	0	0	27	F	21	67	140	Right	1	0	0	1	1	1	1	24.28	22.57	64.55	66.67	5.53	5.61	124.5	121.75	555	555	555	555	555	555	555	555	555	555	555	555	555	555	555	555	555	555	555	555
171	0	0	0	0	0	0	0	0	28	F	22	62	107	Right	0	1	1	0	0	2	2	23.23	19.12	84	83.97	7.47	8.65	131.15	133.9	2	2	5	4	4	0	1	3	2	3	1	3	23.23	19.12	19.91	19.49	23.76	30	26.04	20.44
172	0	0	0	0	0	0	0	0	21	F	28	65	120	Right	1	0	1	0	1	0	0	30	30	63.41	65.17	6.37	6.56	139.2	141.95	555	555	555	555	555	555	555	555	555	555	555	555	555	555	555	555	555	555	555	555
174	0	0	0	0	0	0	0	0	27	F	47	64	118	Right	0	0	0	1	1	2	0	23.730496	30	86.672399	85.018144	1.672237	1.557814	121.9	123	555	555	555	555	555	555	555	555	555	555	555	555	555	555	555	555	555	555	555	555
175	0	0	0	0	1	0	0	0	35	F	28	74	275	Right	0	0	0	1	1	999	999	999	999	53.33	54.55	7.84	8.1	117.3	117.4	555	555	555	555	555	555	555	555	555	555	555	555	555	555	555	555	555	555	555	555
176	0	0	0	0	0	0	0	0	23.5	M	21	72	150	Right	0	0	1	1	0	4	1	19.75	27.19	80.81	75.11	7.37	6.28	119.1	118.9	555	555	555	555	555	555	555	555	555	555	555	555	555	555	555	555	555	555	555	555
177	0	0	0	0	0	0	0	0	22	M	22	69	170	Right	0	1	0	1	0	0	1	30	25.98	63.77	63.4	5.59	5.52	141.95	142.5	3	1	3	4	1	0	0	1	1	0	0	0	14.69	27.37	19	18.4	27.69	30	30	25.42
178	0	0	0	0	0	0	0	1	23	M	29	70	168	Left	1	1	0	0	1	4	4	19.99	21.44	77.92	73.84	5.34	5.05	113.35	117.75	5	2	6	8	1	5	4	4	2	0	4	2	19.59	26.63	17.14	16.23	27.35	19.27	23.11	22.12
179	0	0	0	0	0	0	0	0	19	F	19	62.5	111	Right	1	1	0	1	0	3	5	24.24	20.82	79.97	86.84	7.09	6.55	100.2	103.05	3	5	5	6	5	1	1	0	2	4	0	2	24.24	20.82	20.25	19.85	20.33	28.86	27.41	30
180	0	0	0	0	0	0	0	0	24.5	M	19	71	172	Right	0	0	0	1	1	2	0	12.69	30	76.7	75.16	5.75	4.72	144.15	145.25	555	555	555	555	555	555	555	555	555	555	555	555	555	555	555	555	555	555	555	555
181	0	0	0	0	0	0	0	0	27.5	M	26	70	206	Right	0	0	0	1	1	0	0	30	30	59.77	63.09	7.38	7.65	117.85	117.3	555	555	555	555	555	555	555	555	555	555	555	555	555	555	555	555	555	555	555	555
182	0	0	0	0	0	0	0	0	27	F	27	62	105	Left	0	0	0	1	1	999	999	999	999	104.74	104.78	.66	2.47	142.1	140.9	999	999	999	999	999	999	999	999	999	999	999	999	999	999	999	999	999	999	999	999
183	0	0	0	0	0	0	0	0	24	F	24	62	120	Right	1	1	0	0	1	2	0	26.72	30	65.5	56.58	6.16	6.51	131	129.25	2	0	4	5	2	2	4	0	1	0	3	1	26.72	30	18.52	17.67	25.57	21.31	22.35	30
185	0	0	1	1	0	0	0	0	26	F	22	67	140	Right	1	0	1	0	1	0	0	30	30	52.91	50.97	7.55	7.3	139.75	131.3	555	555	555	555	555	555	555	555	555	555	555	555	555	555	555	555	555	555	555	555
186	0	0	0	0	0	0	0	0	23	M	25	71	166	Right	0	1	0	1	0	2	1	19.98	25.27	76.56	72.16	5.32	5.34	108.6	108.4	2	1	1	6	3	0	0	0	0	0	3	0	19.98	25.27	28.18	12.88	22.79	30	30	30
187	0	0	0	0	0	0	0	0	25.5	M	25	78	275	Right	0	1	0	1	0	6	3	13.68	22.95	75.41	74.28	6.01	7.15	130.95	128.2	1	5	4	5	3	1	0	0	0	3	3	5	27.67	12.36	18.46	17.17	22.49	26.63	30	30
188	0	0	0	0	0	0	0	0	24	F	24	66	120	Right	0	0	0	1	1	2	5	23.56	21.03	62.41	59.66	7.38	7.96	116.75	116.2	555	555	555	555	555	555	555	555	555	555	555	555	555	555	555	555	555	555	555	555
189	0	0	0	0	0	0	0	0	26	F	38	68	225	Right	1	1	0	1	0	5	5	12.17	17.24	75.63	76.56	4.34	3.73	131.75	139.9	4	4	2	2	2	1	2	4	1	3	5	4	13.86	13.68	20.35	21.53	19.85	25.72	20.09	20.97
190	0	0	0	0	0	0	1	0	23.5	M	25	75	190	Right	1	1	0	0	1	0	3	30	18.84	88.6	86.2	6.03	5.52	127.9	124.7	0	3	2	5	4	0	2	1	0	0	1	0	30	18.84	20.98	20.37	22.21	30	25.08	22.6
191	0	0	0	0	0	0	0	0	25.5	F	37	65	172	Right	0	1	0	0	1	999	999	999	999	62.32	65.2	6.37	6.22	112.7	118.75	999	999	999	999	999	999	999	999	999	999	999	999	999	999	999	999	999	999	999	999
192	0	0	0	0	0	0	0	0	25.5	F	29	61	130	Right	0	0	0	0	1	555	555	555	555	60.614506	58.430718	6.73	6.71	137.55	139.2	555	555	555	555	555	555	555	555	555	555	555	555	555	555	555	555	555	555	555	555
193	0	0	0	0	0	0	0	0	26	F	25	65	1	Right	0	0	1	1	0	3	2	23.04	20.93	76.68	75.42	4.62	5.15	119.75	115.25	555	555	555	555	555	555	555	555	555	555	555	555	555	555	555	555	555	555	555	555
194	0	0	0	0	0	0	0	0	25	F	25	67	140	Right	1	1	0	1	0	3	2	22.07	21.05	79.01	77.14	6.27	6.43	109.6	107.85	3	2	4	3	0	0	0	0	6	4	3	3	22.07	21.05	21.39	21.75	30	30	30	30
195	0	0	0	0	0	0	0	0	24	F	21	65	110	Left	0	1	0	1	0	0	2	30	27.86	68.19	70.82	8.11	7.12	120.4	125.35	3	2	4	8	5	5	2	2	3	4	4	4	24.89	24.22	20.4	11.5	18.31	19.31	24.06	22.12
196	0	0	0	0	0	0	1	0	25.5	F	19	67	1	Left	1	0	0	1	1	0	2	30	18.46	93.27	91.88	3.7	4.25	111.05	106.1	555	555	555	555	555	555	555	555	555	555	555	555	555	555	555	555	555	555	555	555
197	0	0	0	0	0	0	0	0	17	M	22	67	200	Right	0	0	0	1	1	0	0	30	30	94.77	91.99	4.22	5.13	999	999	555	555	555	555	555	555	555	555	555	555	555	555	555	555	555	555	555	555	555	555
198	0	0	0	0	0	0	1	0	25	F	21	69	135	Right	0	1	0	0	1	0	0	30	30	75.106923	76.254594	6.473344	6.732344	119.65	999	0	0	0	1	1	0	1	0	0	0	0	0	30	30	30	27.096638	27.607117	30	24.142867	30
199	0	0	0	0	0	0	0	0	23	M	25	71	170	Right	0	0	1	1	0	0	0	30	30	58.12	57.64	7.8	7.96	130.3	138.1	555	555	555	555	555	555	555	555	555	555	555	555	555	555	555	555	555	555	555	555
200	0	0	0	0	0	0	0	0	29.5	F	21	65	155	Right	1	1	0	0	1	1	0	26.22	30	65.61	66.99	8.07	7.96	132.05	137	1	0	3	5	4	2	1	2	1	0	1	2	26.22	30	18.31	18.44	18.34	24.99	24.66	22.18
201	0	0	0	0	0	0	0	0	30	F	24	64	155	Right	0	0	1	1	0	0	1	30	28.774998	71.039545	70.468755	7.669988	6.594021	109.05	113.25	555	555	555	555	555	555	555	555	555	555	555	555	555	555	555	555	555	555	555	555
202	0	0	0	0	0	0	0	0	21	M	19	74	195	Right	1	1	1	0	0	1	1	19.31	21.81	65.73	71.77	7.53	8.03	127	126	1	3	1	2	3	3	3	0	3	5	4	0	19.31	21.81	24.55	17.66	21.76	19.32	17.46	30
203	0	0	0	0	0	0	0	0	20	M	22	73	139	Right	1	0	0	1	1	999	999	999	999	57.328898	54.818625	6.4	6.74	117.15	116.6	555	555	555	555	555	555	555	555	555	555	555	555	555	555	555	555	555	555	555	555
204	0	0	0	0	0	0	0	0	28	F	21	63	145	Right	0	1	1	0	0	0	0	30	30	74.270192	71.890726	6.468457	6.699012	119.2	108.05	0	0	1	2	2	1	0	0	0	0	2	3	30	30	18.7041	21.097872	15.851089	28.021363	30	30
205	0	0	0	0	0	0	0	0	24	F	22	65	140	Right	0	0	1	1	0	0	0	30	30	77.574768	80.266182	6.329761	5.008956	129.1	130.75	555	555	555	555	555	555	555	555	555	555	555	555	555	555	555	555	555	555	555	555
206	0	0	0	0	0	0	0	0	27	F	19	66	153	Right	0	1	0	1	0	999	999	999	999	73.69247	73.483099	7.715764	7.337519	110.6	117.75	999	999	999	999	999	999	999	999	999	999	999	999	999	999	999	999	999	999	999	999
207	0	0	0	0	0	0	0	0	21	M	20	73	168	Right	0	0	1	0	1	0	0	30	30	52.574393	50.86815	8.717636	7.588489	135.35	136.45	555	555	555	555	555	555	555	555	555	555	555	555	555	555	555	555	555	555	555	555
208	0	0	0	0	0	0	0	0	27	F	23	63	105	Right	0	1	1	0	0	0	0	30	30	72.31156	73.180648	5.901737	5.610645	157.9	150.75	0	0	3	2	3	5	3	1	2	3	4	3	30	30	20.567626	22.121263	22.350431	9.352552	22.372002	24.989961
209	0	0	0	0	0	0	0	0	35	F	999	999	999	Right	0	0	1	1	0	999	999	999	999	59.310768	58.9371	8.670973	8.929067	136.7	131.2	555	555	555	555	555	555	555	555	555	555	555	555	555	555	555	555	555	555	555	555
210	0	0	0	0	0	1	0	0	24	M	23	67	170	Right	0	1	0	1	0	999	999	999	999	56.365471	56.146675	6.773601	6.656273	121.75	120.1	999	999	999	999	999	999	999	999	999	999	999	999	999	999	999	999	999	999	999	999
211	0	0	0	0	0	0	0	0	24	M	20	66	112	Right	0	1	0	0	1	0	0	30	30	60.76975	63.280014	6.399963	6.718329	114.95	114.95	0	0	1	2	4	0	0	2	0	1	2	1	30	30	6.574477	23.27355	17.357705	30	30	24.204067
212	0	0	0	0	0	0	0	0	26	F	26	66	140	Right	1	0	1	1	0	999	999	999	999	58.66946	61.559508	6.900332	6.463322	119.3	127	555	555	555	555	555	555	555	555	555	555	555	555	555	555	555	555	555	555	555	555
213	0	0	0	0	0	0	0	0	25	M	18	73	176	Left	1	0	0	1	1	1	0	20.846605	30	52.41231	53.093586	8.984628	7.327464	117	129.3	555	555	555	555	555	555	555	555	555	555	555	555	555	555	555	555	555	555	555	555
214	0	0	0	0	0	0	0	0	23	M	46	74	235	Right	0	1	0	0	1	999	999	999	999	80.944351	82.009226	4.787093	3.291893	119.35	115.05	999	999	999	999	999	999	999	999	999	999	999	999	999	999	999	999	999	999	999	999
215	0	0	0	0	0	0	0	0	30	F	64	65	261	Right	1	0	1	1	0	0	1	30	30	85.720117	87.784961	4.208402	3.973487	154	141	555	555	555	555	555	555	555	555	555	555	555	555	555	555	555	555	555	555	555	555
216	0	0	0	0	0	0	0	0	28.5	M	21	72	240	Right	0	1	0	0	1	2	3	24.127955	21.010103	77.887473	78.482668	7.623425	7.243282	143.85	129	2	3	5	4	5	4	4	2	5	5	5	6	24.127955	21.010103	11.53626	19.716975	20.919453	18.435599	22.826848	23.459198
217	0	0	0	0	0	0	0	0	25	F	58	62	200	Right	0	0	0	1	1	999	999	999	999	81.838641	80.835298	3.699904	3.152951	123.7	92.45	555	555	555	555	555	555	555	555	555	555	555	555	555	555	555	555	555	555	555	555
218	0	1	0	0	0	1	0	0	27.5	F	27	62	157	Right	0	1	0	1	0	3	1	18.614808	19.649187	89.97955	85.467187	4.888012	5.702434	132.6	131.5	999	999	999	999	999	999	999	999	999	999	999	999	30	15.098684	999	999	999	999	999	999
219	0	0	0	0	0	0	0	0	23	M	59	65	155	Right	0	1	1	0	0	0	0	30	30	61.295664	61.050061	4.181192	4.32938	122.6	124.8	0	0	7	3	2	0	0	0	0	0	0	0	30	30	12.442755	16.857579	25.560632	30	30	30
220	0	0	0	0	0	0	0	0	24	F	29	66	220	Right	0	1	1	0	0	2	3	25.244432	20.149568	81.746653	77.413955	5.016753	4.641282	125	117	2	3	5	3	2	2	2	3	3	1	2	2	25.244432	20.149568	16.032623	19.559493	23.048517	25.348457	20.104406	21.760388
221	1	0	0	0	0	0	0	0	28.5	F	41	63	129	Right	1	1	0	1	0	0	0	30	30	68.788778	66.0452	5.342166	5.585804	132.6	132.05	0	0	4	7	5	3	4	1	0	3	3	4	30	30	9.19867	15.717036	20.30571	22.35904	19.166611	27.481774
222	0	0	0	0	1	0	0	0	23	F	63	64	888	Right	0	1	0	1	0	10	7	13.040002	15.142695	98.249923	97.405962	.501868	1.301195	134.8	135.9	1	3	1	0	1	1	3	4	7	5	4	3	21.828711	21.687404	18.503445	30	22.081132	27.620747	21.750139	17.186924
223	0	0	0	0	0	0	0	0	31	F	38	68	265	Right	1	0	1	1	0	0	0	30	30	58.82147	59.031076	8.692581	8.615165	110	108.9	555	555	555	555	555	555	555	555	555	555	555	555	555	555	555	555	555	555	555	555
224	0	0	0	0	0	0	0	0	24	F	32	69	142	Right	1	1	0	1	0	1	4	25.529144	14.880333	75.264443	77.927548	6.448667	5.19414	100.05	100.6	3	2	5	6	3	3	4	4	2	2	4	2	22.672096	15.756999	18.0275	15.734846	21.094103	18.32685	19.25578	18.28547
225	0	0	0	0	0	0	0	0	26	F	23	64	140	Right	0	0	1	1	0	1	2	25.194532	24.413862	67.38361	71.375161	6.004749	5.463923	118.55	114.05	555	555	555	555	555	555	555	555	555	555	555	555	555	555	555	555	555	555	555	555
226	0	0	0	0	0	0	0	0	20	M	27	69	157	Right	0	0	1	0	1	0	0	30	30	66.406115	65.733164	5.204405	4.514045	136.25	138.45	555	555	555	555	555	555	555	555	555	555	555	555	555	555	555	555	555	555	555	555
227	0	0	0	0	0	0	0	0	34	F	33	65	305	Left	1	1	0	0	1	2	1	9.346532	27.258269	94.10802	93.871165	3.231934	3.23155	111.4	116.9	2	1	1	0	0	0	0	0	0	0	0	0	9.346532	27.258269	3.676922	30	30	30	30	30
228	0	0	0	0	0	0	0	0	34	F	26	64	285	Right	1	0	1	0	1	2	2	22.836229	21.326979	73.466889	72.551391	6.943299	7.287479	134.6	125.45	555	555	555	555	555	555	555	555	555	555	555	555	555	555	555	555	555	555	555	555
229	0	0	0	0	0	0	0	0	23	M	27	70	225	Right	1	0	0	1	1	0	0	30	30	74.302162	73.198787	5.155066	4.888424	103.55	106.85	555	555	555	555	555	555	555	555	555	555	555	555	555	555	555	555	555	555	555	555
230	0	0	0	0	0	0	0	0	25	F	18	61	110	Right	1	1	1	0	0	0	0	30	30	96.091594	94.930317	4.052322	4.547486	148.55	152.95	0	0	2	5	4	0	0	0	1	0	0	0	30	30	19.744094	17.923316	19.815595	30	30	30
231	0	0	0	0	0	0	0	0	21	M	20	77	190	Right	1	1	0	0	1	2	0	25.403041	30	60.519634	60.035193	7.295766	6.933098	139.1	150.1	2	0	5	8	3	2	5	2	2	4	3	3	25.403041	30	16.27939	14.171475	23.18303	23.602735	18.958793	24.545423
232	0	0	0	0	0	0	1	0	23.5	M	25	71	190	Right	0	0	1	0	1	1	0	23.847511	30	64.955474	64.036356	7.458875	7.269196	137.55	130.95	555	555	555	555	555	555	555	555	555	555	555	555	555	555	555	555	555	555	555	555
233	0	0	0	0	0	0	0	0	21	F	19	66	135	Right	1	0	0	1	1	3	2	17.881823	24.441843	73.163296	67.915209	7.937189	6.311578	97.05	100.9	555	555	555	555	555	555	555	555	555	555	555	555	555	555	555	555	555	555	555	555
234	0	0	0	0	0	0	0	0	26	M	25	69	180	Right	0	1	0	0	1	1	1	22.506273	26.374156	81.911263	80.426259	6.625499	6.89307	118	129	2	3	2	2	4	0	1	2	3	1	1	0	25.886246	22.680608	25.481239	22.029328	19.992407	30	26.153435	25.298266
235	0	0	0	0	0	0	0	0	23.5	F	18	63	125	Right	1	0	1	0	1	3	8	18.959639	16.736442	70.715474	69.291125	7.670071	8.270553	100.75	99.65	555	555	555	555	555	555	555	555	555	555	555	555	555	555	555	555	555	555	555	555
236	0	0	0	0	0	0	0	0	25	F	23	69	159	Right	1	1	0	1	0	0	2	30	23.315323	93.705439	93.915884	4.388668	5.093999	108.85	103.35	0	2	3	5	5	2	0	0	0	0	0	0	30	23.315323	14.798574	16.76049	20.431165	24.751856	30	30
237	0	0	0	0	0	0	0	0	31	F	29	65	217	Right	1	0	0	1	1	999	999	999	999	73.707558	66.156709	7.447385	6.874964	102.1	109.8	555	555	555	555	555	555	555	555	555	555	555	555	555	555	555	555	555	555	555	555
238	0	0	0	0	0	0	0	0	31	F	20	65	180	Right	1	1	1	0	0	999	999	999	999	71.181828	68.257033	6.101323	6.507928	108.9	102.2	999	999	999	999	999	999	999	999	999	999	999	999	999	999	999	999	999	999	999	999
239	0	0	0	0	0	0	0	0	27	F	31	69	140	Right	0	1	1	0	0	0	0	30	30	83.633644	83.798883	4.547501	4.604909	136	135	1	0	3	5	2	2	1	0	0	0	3	2	26.192562	30	10.937897	15.372289	22.391194	22.823606	26.2347	30
240	0	0	0	0	0	0	0	0	21	F	24	62	120	Right	1	0	1	0	1	2	5	25.72302	18.130534	71.917808	72.958184	7.646463	7.804507	126.65	128.3	555	555	555	555	555	555	555	555	555	555	555	555	555	555	555	555	555	555	555	555
242	0	0	0	0	0	0	0	0	19	F	25	70	145	Right	1	0	1	0	1	999	999	999	999	63.88679	61.498514	6.261739	5.672927	157.3	149	555	555	555	555	555	555	555	555	555	555	555	555	555	555	555	555	555	555	555	555
243	0	0	0	0	0	0	0	0	27	F	18	66	888	Right	1	1	0	0	1	1	0	26.32122	30	81.901229	74.287244	4.748378	6.281816	119	110.2	1	0	3	4	3	3	1	2	4	2	3	5	26.32122	30	11.563594	18.52276	21.124071	19.995516	27.335648	24.356803
244	0	0	0	0	0	0	0	0	25	M	28	75	168	Right	1	0	1	0	1	4	2	17.055979	23.204273	92.732518	84.20332	4.990977	5.772156	110.25	105.85	555	555	555	555	555	555	555	555	555	555	555	555	555	555	555	555	555	555	555	555
245	0	0	0	0	0	0	0	0	23.5	F	21	63	130	Right	0	1	0	1	0	0	0	30	30	56.267584	57.175918	6.808578	7.097909	126	123	1	1	2	4	5	2	3	0	2	0	1	1	24.493011	18.920808	23.769916	16.094291	19.022934	26.32185	23.740208	30
246	0	0	0	0	0	0	0	0	21	M	34	74	210	Right	1	0	1	1	0	1	0	19.767407	30	64.146779	65.433054	6.669957	6.22989	132.5	127.55	555	555	555	555	555	555	555	555	555	555	555	555	555	555	555	555	555	555	555	555
247	0	0	0	0	0	0	0	0	26	F	39	68	888	999	0	1	1	0	0	0	0	30	30	69.793698	70.437125	6.312435	6.357597	131.5	133.15	1	1	2	5	4	2	0	0	0	1	1	1	20.954451	25.271554	18.685976	16.778617	18.832775	22.324277	30	30
248	0	0	0	0	0	0	1	0	22	F	18	62	140	Right	1	0	0	1	1	2	3	24.882282	18.95517	76.625708	76.194399	6.63095	7.278117	109.45	107.45	555	555	555	555	555	555	555	555	555	555	555	555	555	555	555	555	555	555	555	555
250	1	0	0	0	0	0	1	0	25	F	29	61	188	Right	1	1	0	0	1	3	1	19.25537	27.890574	73.126143	70.410382	6.534965	6.015327	117.65	104.75	3	1	3	1	1	0	0	0	1	0	2	2	19.25537	27.890574	10.196325	20.210949	21.647716	30	30	30
251	0	0	0	0	0	0	0	0	27.5	F	18	65	160	Right	1	1	1	0	0	0	0	30	30	83.469055	80.244162	5.744286	6.394592	119	116.25	0	0	4	2	2	1	0	2	0	2	0	0	30	30	14.134172	20.76975	22.616086	21.736004	30	20.486608
252	0	0	0	0	0	0	1	0	25	M	18	74	165	Right	0	0	1	0	1	1	0	25.572451	30	88.141847	87.044534	6.564812	6.965599	108.4	109.5	555	555	555	555	555	555	555	555	555	555	555	555	555	555	555	555	555	555	555	555
253	0	0	0	0	0	0	0	0	23	M	29	72	169	Left	1	0	0	1	1	1	1	25.689019	24.268628	52.330449	49.150113	6.260402	7.087706	119.4	122.7	555	555	555	555	555	555	555	555	555	555	555	555	555	555	555	555	555	555	555	555
254	1	0	0	0	1	0	0	0	26	F	43	64	140	Right	0	1	0	1	0	0	1	30	19.246655	56.353146	56.44206	6.136828	6.876888	115.2	114.1	0	0	0	0	0	0	0	0	0	0	1	0	30	30	30	30	30	30	30	30
255	0	0	0	0	0	0	0	0	20	F	23	66	115	Right	1	1	1	0	0	3	1	23.676696	24.518287	96.54228	97.89259	4.489203	4.938963	105.05	106.7	2	0	2	3	1	1	3	1	0	1	2	3	25.331749	30	27.000203	23.000559	25.853491	27.260792	23.402121	28.145943
256	0	0	0	0	0	0	0	0	23	F	20	63	111	Left	0	1	0	1	0	0	0	30	30	79.863481	77.524651	4.744834	4.731167	110.5	119.95	0	1	1	2	2	2	0	0	0	0	3	1	30	27.143669	20.613337	24.477961	22.478315	23.064852	30	30
257	0	0	0	0	0	0	0	0	23	M	22	69	152	Right	0	0	0	1	1	0	0	30	30	75.499932	73.509393	6.289898	5.909159	121.2	122.95	555	555	555	555	555	555	555	555	555	555	555	555	555	555	555	555	555	555	555	555
258	0	0	0	0	0	0	0	0	21	M	29	66	148	Right	1	1	0	0	1	999	999	999	999	69.096328	68.58568	5.913329	5.8188	114	110	999	999	999	999	999	999	999	999	999	999	999	999	999	999	999	999	999	999	999	999
259	0	0	0	0	0	0	0	0	27	F	18	66	130	Right	0	1	0	1	0	2	3	21.700633	20.533953	75.754991	76.246737	5.379877	5.250006	116.85	125.1	3	5	4	6	8	5	2	5	6	7	6	5	22.260264	21.666094	21.963876	16.512616	13.721846	19.811632	24.006423	20.100145
260	0	0	0	0	0	0	0	0	25	M	20	69	123	Right	0	0	0	1	1	0	1	30	25.875581	74.398099	74.986981	6.791264	6.597992	135	143	555	555	555	555	555	555	555	555	555	555	555	555	555	555	555	555	555	555	555	555
261	0	0	0	0	0	0	0	0	25	F	19	67	123	Left	1	1	0	1	0	2	2	17.656241	13.764901	82.621867	89.841756	7.499216	7.055371	121.25	118.5	2	2	5	6	3	2	1	4	1	0	0	2	17.656241	13.764901	20.041089	13.400776	22.211348	25.031181	26.000936	16.709802
262	0	0	0	0	0	0	0	0	27	F	19	64	114	Right	1	1	0	1	0	0	0	30	30	58.335359	57.550014	7.019196	6.825542	124.9	122.15	0	0	3	2	4	1	0	0	0	0	0	0	30	30	21.844376	21.872131	22.195638	27.755462	30	30
263	0	0	0	0	0	0	0	0	23	F	26	64	115	Right	0	0	0	1	1	0	0	30	30	81.844223	82.542026	4.888186	3.910213	112.65	108.8	555	555	555	555	555	555	555	555	555	555	555	555	555	555	555	555	555	555	555	555
264	0	0	0	0	0	0	0	0	28	F	19	67	119	Right	0	0	1	1	0	2	0	25.161193	30	78.534031	80.506434	7.669282	6.284847	125.3	112.65	555	555	555	555	555	555	555	555	555	555	555	555	555	555	555	555	555	555	555	555
265	0	0	0	0	0	0	0	0	23	M	22	67	185	Left	0	1	0	1	0	1	4	27.163357	17.994166	76.976422	78.928728	5.780415	5.13049	117.2	119.95	4	1	2	3	4	0	0	1	2	1	1	2	15.282196	28.016521	25.027757	18.903074	21.672992	30	30	26.530667
266	0	0	0	0	0	0	0	0	24	F	47	69	131	Right	1	0	1	0	1	0	0	30	30	67.669173	65.221822	5.330823	4.291177	115.9	115.25	555	555	555	555	555	555	555	555	555	555	555	555	555	555	555	555	555	555	555	555
267	0	0	0	0	0	0	0	0	21	M	22	69	200		1	1	0	1	0	0	1	30	25.408114	46.879777	49.481875	7.73381	8.020678	121.45	129.05	0	1	5	7	5	0	2	1	2	0	1	0	30	25.408114	12.487327	14.141379	17.779426	30	25.019601	22.935336
268	0	0	0	0	0	0	0	0	24	F	29	66	115	Right	1	0	1	1	0	1	0	14.928767	30	83.56546	80.370943	2.97264	3.244928	112.7	113.8	555	555	555	555	555	555	555	555	555	555	555	555	555	555	555	555	555	555	555	555
269	0	0	0	0	0	0	0	0	19	M	32	64	169	Right	0	0	1	1	0	0	0	30	30	56.251953	57.25386	7.196424	6.782646	135	141	555	555	555	555	555	555	555	555	555	555	555	555	555	555	555	555	555	555	555	555
270	0	0	0	0	0	0	0	0	28	F	29	64	145	Right	0	0	0	1	1	0	0	30	30	86.265918	84.033613	4.790133	3.962666	122.7	123.25	555	555	555	555	555	555	555	555	555	555	555	555	555	555	555	555	555	555	555	555
271	0	0	0	0	0	0	0	0	21	M	31	70	213	Right	0	0	0	1	1	1	0	12.965653	30	57.050289	57.088487	5.85879	4.169074	124.35	118.3	555	555	555	555	555	555	555	555	555	555	555	555	555	555	555	555	555	555	555	555
272	0	0	0	0	0	0	0	0	999	999	26	65	155	999	1	0	1	1	0	0	0	30	30	70.306038	70.979517	7.229711	7.308509	115.1	108.05	555	555	555	555	555	555	555	555	555	555	555	555	555	555	555	555	555	555	555	555
273	0	0	0	0	0	0	0	0	31	F	26	65	155	Right	1	0	1	1	0	999	999	999	999	72.719927	72.448768	6.516346	7.244439	125.25	128.45	555	555	555	555	555	555	555	555	555	555	555	555	555	555	555	555	555	555	555	555
274	0	0	0	0	0	0	0	0	26	F	21	65	150	Right	0	0	1	1	0	4	2	11.798194	22.561239	73.99034	72.115385	6.074602	7.597429	109	110.65	555	555	555	555	555	555	555	555	555	555	555	555	555	555	555	555	555	555	555	555
275	0	0	0	0	0	0	0	0	28	F	24	67	155	Right	0	1	1	0	0	3	4	19.920072	19.509964	72.031282	74.475054	6.352904	6.459192	119.35	118.25	2	1	4	7	5	3	4	1	1	0	1	1	24.167536	27.579486	16.494041	14.284523	16.206639	22.836022	22.355864	25.977861
276	0	0	0	0	0	0	0	0	22	F	23	67	158	Right	1	1	0	0	1	0	2	30	13.629523	66.824165	67.873303	7.470475	6.35448	119.55	122.2	0	2	2	6	3	3	1	0	0	1	1	1	30	13.629523	18.851573	13.113425	22.802942	20.310616	24.263282	30
277	0	0	0	0	0	0	0	0	23	M	24	71	172	Left	1	1	1	0	0	4	4	19.414612	18.773932	69.762526	69.524913	4.779356	5.226541	113.75	110.45	4	4	6	6	4	4	4	2	6	2	4	5	19.414612	18.773932	17.250954	12.364736	20.597945	17.724975	18.055902	21.482375
278	0	0	0	0	0	0	0	0	21	F	18	66	125	Right	0	1	1	0	0	2	2	22.186371	21.103889	64.076064	69.470458	6.612041	7.108969	114.35	118.65	555	555	555	555	555	555	555	555	555	555	555	555	555	555	555	555	555	555	555	555
279	0	0	0	0	0	0	0	0	28	F	23	69	160	Right	1	1	0	0	1	2	0	19.199991	30	73.760415	73.322244	6.204356	6.295154	85.05	89.55	2	0	8	7	8	7	4	2	4	4	2	3	19.199991	30	12.303662	12.479279	15.864974	16.159913	19.318235	25.258373
280	0	0	0	0	0	0	0	0	26	F	22	64	135	Right	0	1	1	0	0	1	2	27.784764	25.236439	68.282926	71.090047	8.482314	7.413029	126.1	128.3	1	2	6	5	6	7	5	4	4	3	5	7	27.784764	25.236439	18.294012	13.47099	15.82925	16.070325	18.800432	21.328497
281	0	0	0	0	0	0	0	0	26.5	M	18	71	175	Right	0	0	0	1	1	0	0	30	30	65.224252	61.580568	6.500406	6.090385	114.75	113.65	555	555	555	555	555	555	555	555	555	555	555	555	555	555	555	555	555	555	555	555
282	0	0	0	0	0	0	0	0	22.5	M	20	66	144	Right	0	1	1	0	0	4	0	17.631376	30	74.534161	72.737349	7.075853	6.333083	111.7	118.2	4	0	5	3	3	1	2	0	1	1	4	3	17.631376	30	19.471239	23.307876	22.439803	28.502764	22.459439	30
283	0	0	0	0	0	0	0	0	20	M	60	65	150	Right	0	0	1	0	1	999	999	999	999	70.347253	71.287935	4.201265	4.532788	86.8	97.25	555	555	555	555	555	555	555	555	555	555	555	555	555	555	555	555	555	555	555	555
284	0	0	0	0	0	0	0	0	22.5	M	27	68	150	Right	0	0	1	1	0	999	999	999	999	64.697903	63.924116	5.849101	4.984267	57.404497	59.85758	555	555	555	555	555	555	555	555	555	555	555	555	555	555	555	555	555	555	555	555
285	0	0	0	0	0	0	0	0	25	F	37	67	224	999	0	1	0	0	1	3	2	20.204483	19.131166	94.072736	94.034275	2.339714	2.770727	999	999	3	2	999	3	5	0	0	1	0	0	2	3	20.204483	19.131166	25.149154	16.736523	11.590295	30	30	26.789387
286	0	0	0	0	0	0	0	0	31	F	25	68	170	Right	1	1	1	0	0	0	0	30	30	71.196094	70.821038	6.342607	5.766543	111.05	116	1	1	2	3	1	2	1	2	0	1	2	1	25.190288	21.005112	27.867032	19.716818	27.809887	16.352805	17.619557	21.255434
288	0	0	0	0	0	0	1	0	21	F	19	58	95	Right	1	0	1	0	1	0	0	30	30	77.453545	78.617979	5.445664	5.528637	121.6	118.85	555	555	555	555	555	555	555	555	555	555	555	555	555	555	555	555	555	555	555	555
289	0	0	0	0	0	0	0	0	27	F	21	63	125	Right	1	1	0	1	0	0	0	30	30	92.966855	92.279299	3.097214	2.522901	112.25	115.55	0	0	2	4	2	2	2	1	0	1	1	1	30	30	22.308876	21.5787	24.142539	26.810611	22.149355	27.999939
290	0	0	0	0	0	0	0	0	23	M	24	71	173	Right	1	1	0	0	1	0	0	30	30	48.766697	49.335343	7.996838	8.008922	110	113	0	0	6	10	3	3	3	3	0	1	3	3	30	30	15.616181	11.325998	22.688456	24.238355	24.154275	20.606959
291	0	0	0	0	0	0	0	0	24	F	28	63	180	Right	1	1	0	1	0	1	0	18.58772	30	100.088514	101.190677	3.739402	3.406857	118.3	120.5	1	0	7	6	6	4	4	2	1	3	6	5	18.58772	30	17.70901	15.383931	20.81429	20.413047	23.817747	24.499565
294	0	0	1	1	0	0	0	0	27.5	F	19	63	135	Right	1	0	1	0	1	0	0	30	30	65.176256	64.290899	6.796851	6.860541	106.45	110.85	555	555	555	555	555	555	555	555	555	555	555	555	555	555	555	555	555	555	555	555
296	0	0	0	0	0	0	0	0	25	F	21	61	105	Right	1	1	0	0	1	0	0	30	30	86.31615	75.464002	6.774623	7.448301	120.85	117	555	555	555	555	555	555	555	555	555	555	555	555	555	555	555	555	555	555	555	555
297	0	0	0	0	0	0	0	0	21	M	21	71	155	Right	0	1	1	0	0	0	1	30	26.817238	81.970013	85.006393	6.030937	3.997474	123.65	123	0	1	6	5	1	1	0	1	1	1	1	0	30	26.817238	10.801021	19.547535	27.274783	27.592134	30	25.400977
298	0	0	0	0	0	0	0	0	28	F	21	71	170	Right	0	0	1	0	1	0	0	30	30	81.50236	83.727579	4.112446	4.640345	112	121	555	555	555	555	555	555	555	555	555	555	555	555	555	555	555	555	555	555	555	555
299	0	0	0	0	0	0	0	0	33	F	19	65	127	Right	1	0	1	0	1	2	3	22.372116	22.956362	81.320591	81.270529	5.970294	5.567055	123.15	127.65	555	555	555	555	555	555	555	555	555	555	555	555	555	555	555	555	555	555	555	555
300	0	0	0	0	0	0	0	0	29	F	18	66	133	Right	1	1	1	0	0	0	0	30	30	66.982409	69.4279	7.202247	7.302818	121.7	120.05	0	0	1	1	1	0	0	0	0	0	0	0	30	30	13.80309	26.213631	25.198649	30	30	30
301	0	0	0	0	0	0	0	0	24	F	18	70	155	Right	1	1	1	0	0	2	0	12.320953	30	92.468507	92.291916	5.128506	5.847369	120.5	117.75	2	0	5	9	8	7	5	6	5	5	4	5	12.320953	30	9.090126	12.178567	16.220792	13.817536	17.293534	17.448419
302	0	0	0	0	0	0	0	0	25	F	19	69	140	Right	1	0	1	0	1	1	1	27.676612	24.980742	82.644628	83.091265	7.949645	7.814425	118.2	118.75	555	555	555	555	555	555	555	555	555	555	555	555	555	555	555	555	555	555	555	555
303	0	0	0	0	0	0	0	0	27	F	19	65	130	Right	0	0	1	1	0	999	999	999	999	58.542705	61.450225	8.247297	8.212629	113	121	555	555	555	555	555	555	555	555	555	555	555	555	555	555	555	555	555	555	555	555
304	0	0	0	0	0	0	0	0	27	F	21	64	155	Right	1	0	0	1	1	1	1	21.293075	26.202595	84.868488	85.233179	7.201448	6.638811	121	119	555	555	555	555	555	555	555	555	555	555	555	555	555	555	555	555	555	555	555	555
305	0	0	0	0	0	0	0	0	15	F	22	64	112	Right	0	1	0	1	0	999	999	999	999	63.44009	63.509407	5.643981	4.997699	126	124.45	999	999	999	999	999	999	999	999	999	999	999	999	999	999	999	999	999	999	999	999
306	0	0	0	0	0	0	0	0	24	M	25	72	135	Right	0	1	0	0	1	999	999	999	999	61.994145	64.244266	5.330906	6.247894	107.6	106.5	999	999	999	999	999	999	999	999	999	999	999	999	999	999	999	999	999	999	999	999
307	0	0	0	0	0	0	0	0	24	F	24	63	105	Right	1	0	1	0	1	999	999	999	999	68.949201	66.220597	7.131143	7.251291	120.15	115.2	555	555	555	555	555	555	555	555	555	555	555	555	555	555	555	555	555	555	555	555
309	0	0	0	0	0	0	0	0	18	F	19	64	135	Right	0	0	1	1	0	1	0	27.873439	30	75.976082	72.891709	6.72107	6.860566	124.05	125.8	555	555	555	555	555	555	555	555	555	555	555	555	555	555	555	555	555	555	555	555
310	0	0	0	0	0	0	0	0	28	F	19	64	120	Right	0	1	0	0	1	999	999	999	999	79.814448	74.423733	7.542466	6.024424	122.05	119.85	999	999	999	999	999	999	999	999	999	999	999	999	999	999	999	999	999	999	999	999
311	0	0	0	0	0	0	0	0	23	M	19	72	183	Left	0	1	0	1	0	0	1	30	14.004381	70.716595	69.015999	5.72725	5.62076	124.15	123.5	0	1	5	3	5	5	3	1	1	0	1	1	30	14.004381	14.460887	11.799688	16.058104	16.451202	20.161972	27.063122
312	0	0	0	0	0	0	0	0	23	F	22	62	125	Right	1	0	1	1	0	1	0	24.678316	30	69.607943	71.256418	5.913633	5.647842	121	127.85	555	555	555	555	555	555	555	555	555	555	555	555	555	555	555	555	555	555	555	555
313	0	0	0	0	0	0	0	0	24	M	21	71	155	Right	0	0	1	1	0	999	999	999	999	57.038237	57.983019	7.305936	7.860361	116.15	110	555	555	555	555	555	555	555	555	555	555	555	555	555	555	555	555	555	555	555	555
314	0	0	0	0	0	0	0	0	26.5	F	46	62	115	Right	1	1	1	0	0	0	0	30	30	75.266569	73.828485	5.491733	6.260737	114.65	115.75	0	0	1	2	0	1	0	0	0	0	0	0	30	30	23.578236	23.887031	30	27.070142	30	30
315	0	0	0	0	0	0	0	0	25	F	20	63	120	Right	0	1	0	0	1	1	0	19.836323	30	64.666412	66.8174	8.204747	7.905241	122.85	127.25	0	3	2	2	4	4	2	2	1	0	2	3	30	16.233988	17.018654	16.725941	15.474524	17.041131	21.267713	24.158919
316	0	0	0	0	0	0	0	0	22	F	63	70	200	Right	1	1	1	0	0	0	0	30	30	73.108817	72.967338	4.89078	4.579961	138.2	129.95	0	0	1	3	0	2	0	1	1	1	2	0	30	30	5.51301	19.298453	30	13.13049	30	18.730185
317	0	0	0	0	0	0	0	0	25	M	21	71	215	999	1	0	0	1	1	0	0	30	30	64.32425	64.794816	7.884621	8.823533	138.35	129.7	555	555	555	555	555	555	555	555	555	555	555	555	555	555	555	555	555	555	555	555
318	0	0	0	0	0	0	0	0	23	F	20	69	130	Left	0	0	1	0	1	0	0	30	30	74.968763	78.106266	5.417954	5.083556	115.1	112.9	555	555	555	555	555	555	555	555	555	555	555	555	555	555	555	555	555	555	555	555
319	0	0	0	0	0	0	0	0	24	M	44	73	198	Right	0	1	0	1	0	0	0	30	30	65.475379	66.27317	6.272304	5.614807	119.05	128.95	0	0	1	0	0	0	0	0	0	0	0	0	30	30	23.771654	30	30	30	30	30
320	0	0	0	1	0	0	0	0	21	F	20	67	175	Right	1	1	0	1	0	1	1	23.710586	25.762762	64.442366	64.542154	8.735277	8.00423	119.2	119.3	3	3	1	3	1	0	2	0	1	2	2	1	19.612066	21.074793	21.969768	15.640285	25.914655	30	13.345748	30
321	0	0	0	0	0	0	0	0	19	F	21	66	130	Right	0	1	0	1	0	0	0	30	30	75.169654	72.558702	6.70635	6.554137	111.05	108.85	555	555	555	555	555	555	555	555	555	555	555	555	555	555	555	555	555	555	555	555
322	0	0	0	0	0	0	0	0	26.5	F	21	66	140	Right	0	1	0	1	0	0	0	30	30	64.60801	64.302012	7.82936	8.112111	121.1	119.45	0	0	6	4	2	0	1	0	0	0	1	2	30	30	18.597073	13.772668	23.570935	30	26.581834	30
323	0	0	0	0	0	1	0	0	25	M	24	78	225	Right	0	0	1	1	0	5	3	14.215437	16.382645	64.377682	72.894168	7.402772	6.144472	114.45	112.8	555	555	555	555	555	555	555	555	555	555	555	555	555	555	555	555	555	555	555	555
324	0	0	0	0	0	0	0	0	24	F	19	69	148	Right	0	1	0	0	1	2	2	15.474717	20.635224	78.310149	78.854534	6.269068	7.989584	111.6	108.85	1	2	4	4	3	6	5	2	3	2	7	3	26.994181	18.139449	14.653939	16.382711	17.540502	15.938364	20.015825	24.436586
326	0	0	0	0	0	0	0	0	26	M	19	71	152	Right	1	1	0	0	1	1	1	25.680079	25.33175	70.432261	62.744004	5.533628	6.255125	134.3	133.65	2	2	4	4	4	1	0	1	0	1	2	1	17.402247	21.095341	16.904952	12.109757	16.994139	27.043246	30	20.561166
327	0	0	0	0	0	0	0	0	20	F	20	62	160	Right	1	0	0	1	1	999	999	999	999	77.051229	67.759488	7.895706	6.922724	116	118	555	555	555	555	555	555	555	555	555	555	555	555	555	555	555	555	555	555	555	555
328	0	0	0	0	0	0	1	0	25	F	21	63	170	Right	1	0	0	1	1	0	3	30	20.970652	90.053213	90.724767	4.925957	5.140247	102.9	116	555	555	555	555	555	555	555	555	555	555	555	555	555	555	555	555	555	555	555	555
329	0	0	0	0	1	0	0	0	21	F	26	62	120	Right	0	0	1	1	0	4	2	19.083339	19.769019	78.042102	80.812267	6.807722	7.506437	121.05	121.6	555	555	555	555	555	555	555	555	555	555	555	555	555	555	555	555	555	555	555	555
330	0	0	0	0	0	0	0	0	22	M	26	72	175	Left	0	1	0	1	0	0	0	30	30	68.654646	68.94454	5.296175	4.627739	121.95	125.25	0	0	0	0	0	0	0	0	0	0	0	0	30	30	30	30	30	30	30	30
331	0	0	0	0	0	0	0	0	25.5	M	21	76	220	Right	1	0	1	1	0	0	0	30	30	62.303139	60.195115	5.984095	8.117878	115.8	120.75	555	555	555	555	555	555	555	555	555	555	555	555	555	555	555	555	555	555	555	555
332	0	0	0	0	0	0	0	0	23	F	21	67	143	Right	0	0	1	1	0	4	4	17.842914	21.368759	70.173025	75.21854	8.369451	6.791557	119	118.45	555	555	555	555	555	555	555	555	555	555	555	555	555	555	555	555	555	555	555	555
333	0	0	0	0	0	0	0	0	23	F	27	60	110	Right	0	1	1	0	0	0	0	30	30	67.387337	66.824165	6.140744	6.3531	133	133	0	5	2	3	3	2	2	3	1	1	2	5	30	17.417933	21.707027	23.486336	17.107576	24.56324	25.462194	18.431531
334	0	0	0	0	0	0	0	0	24	F	22	63	160	Right	1	1	0	1	0	0	0	30	30	72.68448	73.411957	7.752054	7.516533	70.038109	70.830874	6	0	6	7	9	6	4	5	5	6	5	5	15.907769	30	13.090335	14.042873	13.16568	14.945391	21.117225	18.98962
335	0	0	0	0	0	0	0	0	26	F	21	69	148	Right	0	1	0	1	0	0	1	30	23.145024	67.125826	68.622174	5.328179	5.943	133.85	132.2	0	1	4	7	4	5	5	2	0	4	2	3	30	23.145024	10.636292	13.522632	16.305312	15.686567	12.447261	24.13761
336	0	0	0	0	0	0	0	0	26	F	21	60	105	Right	1	0	0	1	1	999	999	999	999	89.122249	84.016393	5.001294	6.464116	111.55	113.75	555	555	555	555	555	555	555	555	555	555	555	555	555	555	555	555	555	555	555	555
337	0	0	0	0	0	0	0	0	23	F	19	63	119	Right	1	1	1	0	0	4	3	19.845045	22.209459	69.817584	69.834315	8.606387	8.11323	107.2	107.85	2	0	2	0	3	0	1	3	0	1	0	2	25.478229	30	19.227288	30	16.6805	30	28.87031	22.449515
338	0	0	0	0	0	0	0	0	25	F	36	64	135	Right	1	0	1	1	0	0	0	30	30	71.341144	70.11514	5.827178	6.089401	114	113	555	555	555	555	555	555	555	555	555	555	555	555	555	555	555	555	555	555	555	555
339	0	0	0	0	0	0	0	0	24	F	19	64	117	Right	1	0	1	1	0	2	1	26.087218	25.8638	47.742605	47.463457	5.073683	6.796782	999	999	555	555	555	555	555	555	555	555	555	555	555	555	555	555	555	555	555	555	555	555
340	0	0	0	0	0	0	0	0	25	M	28	76	165	Right	0	0	1	1	0	2	2	25.364644	20.615472	85.638551	82.944531	6.444906	5.328932	118.95	119.4	555	555	555	555	555	555	555	555	555	555	555	555	555	555	555	555	555	555	555	555
341	0	0	0	0	0	0	0	0	24	F	22	68	145	Right	0	0	1	0	1	0	0	30	30	82.006424	79.578303	6.588155	6.582453	117.2	118.85	555	555	555	555	555	555	555	555	555	555	555	555	555	555	555	555	555	555	555	555
342	1	0	0	0	0	0	0	0	25	F	23	68	135	Right	1	1	0	1	0	0	0	30	30	58.761947	64.005506	6.050586	7.655341	115.6	115.15	1	0	3	6	3	3	1	0	0	1	3	2	12.634272	30	20.436836	13.374691	23.231074	18.84269	24.807036	30
344	0	0	0	0	0	0	0	0	24	F	19	64	130	Right	1	0	1	0	1	1	0	27.99216	30	77.704315	71.462601	7.566553	6.29604	123	125	555	555	555	555	555	555	555	555	555	555	555	555	555	555	555	555	555	555	555	555
345	0	0	0	0	0	0	0	0	23	F	21	69	140	Right	0	0	1	0	1	999	999	999	999	71.814513	68.930563	5.937981	6.862322	145.6	137	555	555	555	555	555	555	555	555	555	555	555	555	555	555	555	555	555	555	555	555
346	0	0	0	0	0	0	0	0	24	M	26	71	170	Right	0	0	0	1	1	1	0	25.621486	30	96.255589	92.055915	5.097985	4.790792	120.3	124.05	555	555	555	555	555	555	555	555	555	555	555	555	555	555	555	555	555	555	555	555
347	0	0	0	0	0	0	0	0	25.5	M	19	73	175	Left	0	0	1	1	0	2	1	26.581338	26.741046	73.684211	73.389508	4.866712	5.143944	121.6	123.25	555	555	555	555	555	555	555	555	555	555	555	555	555	555	555	555	555	555	555	555
349	0	0	0	0	0	0	0	0	28		21	64	999	999	0	1	0	0	1	999	999	999	999	90.451228	91.27789	5.125413	4.921444	100.7	93.55	999	999	999	999	999	999	999	999	999	999	999	999	999	999	999	999	999	999	999	999
350	0	0	0	0	0	0	0	0	24	F	22	67	117	Right	0	1	0	1	0	999	999	999	999	75.157424	77.220077	6.942089	6.692387	120.8	120.8	999	999	999	999	999	999	999	999	999	999	999	999	999	999	999	999	999	999	999	999
351	0	0	0	0	0	0	0	0	24	M	21	71	180	Right	1	0	1	1	0	1	0	23.793726	30	66.193201	62.664241	8.828632	8.404683	101.95	101.95	555	555	555	555	555	555	555	555	555	555	555	555	555	555	555	555	555	555	555	555
352	0	0	0	0	0	0	0	0	21	F	22	67	999	Right	1	1	0	0	1	1	2	15.132433	21.397601	102.306921	89.171534	6.183751	5.72786	111.45	115.2	0	0	4	2	4	0	3	2	2	2	1	1	30	30	20.74961	22.881118	16.738774	30	20.040466	21.220555
353	0	0	0	0	0	0	0	0	25.5	F	57	67	160	Right	0	1	0	1	0	0	0	30	30	61.705118	62.948068	6.698431	6.198631	999	999	0	0	3	4	5	2	6	2	1	1	6	4	30	30	20.131764	14.254688	10.52594	25.580563	19.278546	22.458568
355	0	0	0	0	0	0	0	0	24.5	F	18	62	115	Right	1	1	0	1	0	0	1	30	22.106214	81.295164	80.745551	6.030904	5.42844	115.45	122.7	1	1	3	5	2	2	4	0	2	1	5	3	24.224132	24.878269	18.315468	14.990971	21.378838	21.18167	19.51604	30
356	0	0	0	0	0	0	0	0	27.5	F	22	68	999	Right	0	0	0	1	1	999	999	999	999	67.19381	66.355625	5.511615	5.846863	140.1	134.5	555	555	555	555	555	555	555	555	555	555	555	555	555	555	555	555	555	555	555	555
357	1	0	0	0	0	0	0	0	25	M	22	71	155	Right	0	1	0	1	0	0	0	30	30	66.693614	64.313129	7.996028	7.37013	999	999	0	0	999	999	999	999	999	999	999	999	999	999	30	30	999	999	999	999	999	999
358	0	0	0	0	0	0	0	0	23	F	20	72	160	Right	1	0	1	1	0	0	0	30	30	62.021914	57.855224	7.385682	7.138296	127	126.45	555	555	555	555	555	555	555	555	555	555	555	555	555	555	555	555	555	555	555	555
359	0	0	0	0	0	0	0	0	28	F	20	61	112	Right	0	0	0	1	1	3	3	23.008457	16.266125	78.555678	77.227924	4.846108	5.690321	109.5	112.8	555	555	555	555	555	555	555	555	555	555	555	555	555	555	555	555	555	555	555	555
360	0	0	0	0	0	0	0	0	999	M	25	73	215	Right	1	0	0	1	1	0	0	30	30	64.388825	63.347183	5.987391	5.654446	154.25	156.75	555	555	555	555	555	555	555	555	555	555	555	555	555	555	555	555	555	555	555	555
361	0	0	0	0	0	0	0	0	23	M	21	75	145	Right	0	1	0	1	0	999	999	999	999	57.233704	57.287049	4.446883	5.958609	115.3	116.4	999	999	999	999	999	999	999	999	999	999	999	999	999	999	999	999	999	999	999	999
362	0	0	0	0	0	0	0	0	23	F	20	63	115	Right	0	1	0	1	0	0	0	30	30	93.91908	93.983042	3.86097	3.912403	109.65	109.3	1	0	0	0	0	0	0	0	0	0	0	0	27.023276	30	30	30	30	30	30	30
363	0	0	0	0	0	0	0	0	24	M	22	70	165	Right	0	0	1	0	1	3	4	20.728538	19.693778	90.531875	92.487925	6.389414	6.344258	116.85	113.55	555	555	555	555	555	555	555	555	555	555	555	555	555	555	555	555	555	555	555	555
364	0	0	0	0	0	0	0	0	22	M	21	75	180	Right	0	0	0	1	1	999	999	999	999	70.252772	67.542214	3.513721	6.157469	136	136	555	555	555	555	555	555	555	555	555	555	555	555	555	555	555	555	555	555	555	555
365	0	0	0	0	0	0	0	0	23	M	21	75	180	Right	0	0	1	1	0	0	0	30	30	61.467013	66.425121	7.685232	7.826063	144.4	141.1	555	555	555	555	555	555	555	555	555	555	555	555	555	555	555	555	555	555	555	555
366	0	0	0	0	0	0	0	0	24	F	22	66	130	Right	0	0	0	1	1	0	0	30	30	60.60395	60.538795	6.168508	6.46876	120	123	555	555	555	555	555	555	555	555	555	555	555	555	555	555	555	555	555	555	555	555
367	0	0	1	0	0	0	0	0	26	F	19	64	125	Right	0	0	1	1	0	999	999	999	999	84.068075	81.240268	6.955283	7.253651	112.15	111.05	555	555	555	555	555	555	555	555	555	555	555	555	555	555	555	555	555	555	555	555
368	0	0	0	1	0	0	0	0	27	M	21	74	195	Left	1	1	1	0	0	0	0	30	30	80.531508	79.567266	3.553717	3.5765	119.65	118	0	0	3	2	1	2	0	0	1	0	0	0	30	30	24.945276	23.681172	27.216404	21.504721	30	30
370	0	0	0	0	0	0	0	0	21	M	22	62	172	Right	0	1	0	1	0	1	0	13.063701	30	80.80264	75.1017	5.351363	6.326031	127	122	1	0	2	5	6	1	0	0	0	0	0	0	13.063701	30	15.205294	15.383169	17.252889	27.710471	30	30
371	0	0	0	0	0	1	0	0	22	M	20	72	135	Right	0	1	0	1	0	2	1	19.235329	25.054139	73.754083	61.794088	6.594175	7.627122	110.9	115.85	2	1	3	4	2	0	0	1	2	7	0	1	19.235329	25.054139	17.555718	9.311532	21.68528	30	30	23.008213
372	0	0	0	0	0	0	0	0	28	F	18	64	150	Right	1	1	0	0	1	0	0	30	30	57.853232	56.791292	10.215529	9.319875	112.75	117.7	1	0	3	3	2	3	0	1	1	0	1	2	25.856464	30	15.954711	16.655785	22.363371	20.241964	30	26.189553
373	0	0	0	0	0	0	0	0	24	F	31	67	125	Left	1	0	1	1	0	0	0	30	30	78.933703	79.295154	4.934515	4.940133	115.1	117.75	555	555	555	555	555	555	555	555	555	555	555	555	555	555	555	555	555	555	555	555
374	0	0	0	0	0	0	0	0	24	F	21	65	161	Right	0	1	0	1	0	0	0	30	30	53.240504	53.299222	7.288907	8.331793	114.45	114.35	0	0	1	2	1	2	2	3	0	1	2	5	30	30	25.093974	13.701877	26.007991	25.689862	15.801848	22.577754
375	0	0	0	0	0	0	0	0	23	M	20	71	135	Right	1	0	1	0	1	999	999	999	999	71.797326	76.238882	4.245024	4.436516	130	123	555	555	555	555	555	555	555	555	555	555	555	555	555	555	555	555	555	555	555	555
376	0	0	0	0	0	0	0	0	28	F	26	68	165	Right	0	1	0	0	1	0	0	30	30	76.223176	74.629374	5.710617	5.42251	130.95	132.6	0	0	1	2	0	1	1	0	0	0	0	1	30	30	27.798521	9.529128	30	24.964109	28.651595	30
377	0	0	0	0	0	0	0	0	24	M	23	68	150	Right	1	0	1	1	0	4	0	19.576951	30	79.096809	71.745094	5.342422	6.726643	128.9	122.4	555	555	555	555	555	555	555	555	555	555	555	555	555	555	555	555	555	555	555	555
378	0	0	0	0	0	0	0	0	27	F	21	62	118	Right	1	0	1	0	1	0	0	30	30	69.985248	70.47119	4.787758	5.343674	130.4	124.35	555	555	555	555	555	555	555	555	555	555	555	555	555	555	555	555	555	555	555	555
379	0	0	0	0	0	0	0	0	21	M	19	70	145	Right	0	1	0	1	0	0	0	30	30	73.293313	73.554451	7.328035	7.225817	114.6	110.2	0	0	0	2	1	0	1	0	0	0	1	2	30	30	30	23.271829	26.022005	30	23.472034	30
380	0	0	0	0	0	0	0	0	24	M	24	69	325	Right	0	1	0	1	0	999	999	30	30	61.730585	58.139535	8.221202	8.251788	131.75	135.25	0	0	2	4	3	1	0	0	0	1	1	0	30	30	21.783717	20.305282	23.097047	28.111832	30	30
381	0	0	0	0	0	0	0	0	23	F	30	63	120	Right	1	1	1	0	0	0	0	30	30	75.623382	74.890784	6.968242	5.558604	114	109	0	0	3	6	1	2	2	2	1	2	1	0	30	30	20.439107	12.831459	27.695472	22.355026	23.278241	23.116909
382	0	0	0	0	0	0	0	0	999	M	54	74	226	Left	1	1	1	0	0	0	0	30	30	72.184793	71.652791	4.331401	4.667484	104.45	132.6	0	0	0	1	0	0	0	0	0	0	0	0	30	30	30	18.405034	30	30	30	30
383	0	0	0	0	0	0	0	0	25	M	25	72	207	Right	0	1	0	0	1	6	5	12.442447	17.546404	83.736129	79.74373	5.805423	4.918749	133.15	130.95	6	5	6	9	8	6	9	7	9	8	6	6	12.442447	17.546404	8.809779	12.603559	12.42985	16.739457	16.185874	17.53966
384	0	0	0	0	0	0	1	0	27	F	21	61	110	Right	1	0	0	1	1	0	0	30	30	83.755017	89.382449	6.844106	5.898555	105.95	110.8	555	555	555	555	555	555	555	555	555	555	555	555	555	555	555	555	555	555	555	555
385	0	0	0	0	0	0	0	0	27	F	19	54	130	Right	1	0	1	0	1	4	1	21.273631	26.564778	73.573205	73.765453	7.758916	7.080896	114	116	555	555	555	555	555	555	555	555	555	555	555	555	555	555	555	555	555	555	555	555
386	0	0	0	0	0	0	0	0	29	M	23	59	105	Right	0	1	0	0	1	5	4	10.820726	21.357061	87.521273	87.469487	7.401846	8.12751	137	137	5	4	7	8	7	9	5	5	5	6	6	5	10.820726	21.357061	12.707375	10.208454	18.52583	12.017705	17.181974	18.257081
387	0	0	0	0	0	0	0	0	22	F	21	67	126	Right	0	0	1	0	1	0	1	30	25.324315	55.344881	56.302784	5.808203	5.788157	120.05	118.4	555	555	555	555	555	555	555	555	555	555	555	555	555	555	555	555	555	555	555	555
388	0	0	0	0	0	0	0	0	31	F	22	64	113	Right	0	1	0	0	1	2	3	24.176506	23.772089	83.520065	87.646077	5.476712	7.369319	115.1	121.15	1	3	4	4	5	3	1	0	1	0	1	2	26.923952	8.341248	20.83365	21.200256	18.458188	25.133956	24.143536	30
389	0	0	0	0	0	0	0	0	24	F	22	65	145	Right	0	1	0	1	0	0	0	30	30	72.863537	75.249136	6.564041	5.852748	126	124	0	0	2	4	3	0	0	1	0	1	1	2	30	30	20.037456	16.162024	22.079342	30	30	27.048402
390	0	0	0	0	0	0	0	0	24	M	27	70	195	Right	0	0	0	1	1	1	1	24.474952	24.397229	71.008389	69.340585	4.481283	5.422296	128	131	555	555	555	555	555	555	555	555	555	555	555	555	555	555	555	555	555	555	555	555
391	0	0	0	0	0	0	0	0	27	F	41	62	140	Right	1	1	0	1	0	0	0	30	30	61.915245	60.911573	5.315357	7.488056	118.55	120.3	0	0	3	3	0	1	0	1	1	0	0	2	30	30	21.011014	22.477947	30	27.078451	30	24.178985
392	0	0	0	0	0	0	0	0	28	M	18	69	185	Right	1	1	0	0	1	0	3	30	19.182663	62.294515	58.451047	5.57568	7.627947	109.8	104.65	0	1	2	3	1	0	1	1	0	0	0	0	30	27.438243	26.880454	20.832681	21.730996	30	27.260049	18.882683
393	0	0	0	0	0	0	0	0	23	M	23	69	160	Right	0	0	1	1	0	0	0	30	30	51.804524	50	8.76373	8.760339	121.15	119.5	555	555	555	555	555	555	555	555	555	555	555	555	555	555	555	555	555	555	555	555
394	0	0	0	0	0	0	0	0	24.5	F	31	64	140	Right	0	1	1	0	0	0	0	30	30	75.548749	76.356882	6.603199	6.878512	109.85	116.35	0	0	6	5	3	3	0	3	4	0	3	2	30	30	9.851181	16.459941	22.20958	20.060949	30	16.703162
395	0	0	0	0	0	0	0	0	29	F	18	62	200	Right	0	1	1	0	0	0	0	30	30	73.715105	74.142725	5.009948	4.814228	147.8	145.6	0	0	4	3	4	1	1	1	0	0	2	1	30	30	8.979647	8.816623	17.330165	26.782489	27.687446	23.638218
397	0	0	0	0	0	0	0	0	18	M	32	67	155	Right	1	0	1	1	0	4	2	13.13302	22.843901	63.489896	66.367093	6.622389	5.815728	122.45	113.65	555	555	555	555	555	555	555	555	555	555	555	555	555	555	555	555	555	555	555	555
398	0	0	0	0	0	0	0	0	23	M	28	69	163.5	Right	1	0	1	0	1	0	5	30	19.273033	79.271261	79.348932	7.273067	6.258961	130.95	128.2	555	555	555	555	555	555	555	555	555	555	555	555	555	555	555	555	555	555	555	555
399	0	0	0	0	0	0	0	0	24	M	21	72	210	Right	1	0	1	0	1	2	2	17.967694	23.024504	72.840791	64.031947	6.777552	8.348174	107.55	103.05	555	555	555	555	555	555	555	555	555	555	555	555	555	555	555	555	555	555	555	555
401	0	1	0	0	0	0	0	0	20	F	20	65	115	Right	0	1	0	0	1	1	0	25.573345	30	79.202418	79.934413	5.18379	5.582187	153.5	150.75	3	1	3	3	5	2	1	2	0	0	1	5	21.130405	26.679152	22.572635	18.572565	19.369443	22.680713	26.737342	25.506127
402	0	0	1	0	0	0	1	0	23.5	M	20	76	200	Right	1	0	1	0	1	999	999	999	999	59.437467	59.021064	8.576177	8.976355	120.95	118.2	555	555	555	555	555	555	555	555	555	555	555	555	555	555	555	555	555	555	555	555
403	0	0	0	0	0	0	0	0	26	F	18	63	115	Right	0	0	0	0	0	999	999	999	999	70.953137	71.147072	6.24468	5.98867	113.65	113.1	555	555	555	555	555	555	555	555	555	555	555	555	555	555	555	555	555	555	555	555
404	0	0	0	0	0	0	0	0	26	M	20	72	175	Right	0	0	0	0	0	1	1	23.881011	19.684302	79.975392	78.412491	5.962266	6.645449	111.45	110.9	555	555	555	555	555	555	555	555	555	555	555	555	555	555	555	555	555	555	555	555
405	0	0	0	0	0	0	0	0	999	M	26	64	180	999	0	0	0	0	0	0	2	30	22.049519	87.299938	83.307935	5.983326	5.600467	126	125.45	0	2	4	3	1	0	0	0	0	2	2	3	30	22.049519	22.122795	20.879306	27.276861	30	30	30
406	0	0	0	0	0	0	0	0	22.5	F	20	69	170	Left	0	1	1	0	0	0	0	30	30	61.220325	59.580879	6.053118	5.837185	123.05	114.8	0	0	3	6	4	1	2	1	1	1	1	1	30	30	20.330413	16.569438	23.042578	27.885707	26.494904	25.528393
407	0	0	0	0	0	0	0	0	23.5	M	18	68	175	Right	1	0	1	1	0	1	2	21.641464	23.015038	68.516852	63.847316	5.788672	7.395156	122	115	555	555	555	555	555	555	555	555	555	555	555	555	555	555	555	555	555	555	555	555
409	0	0	0	0	0	0	0	0	21	F	21	56	136	Right	0	0	0	0	0	999	999	999	999	70.93185	73.401978	6.65279	7.203904	106.5	110.35	999	999	999	999	999	999	999	999	999	999	999	999	999	999	999	999	999	999	999	999
410	0	0	0	0	0	0	0	0	23	F	46	64	125	Right	0	1	0	0	1	4	0	21.628527	30	73.866357	73.207931	6.141749	5.900535	125.75	117.55	4	0	1	0	0	1	0	2	1	0	0	0	21.628527	30	2.559361	30	30	25.597771	30	17.240495
411	0	0	0	0	0	0	0	0	24	M	21	71	189	Right	1	0	0	1	1	0	0	30	30	62.691558	66.810636	7.558997	6.468743	126.8	133.15	555	555	555	555	555	555	555	555	555	555	555	555	555	555	555	555	555	555	555	555
412	0	0	0	0	0	0	0	0	25	F	22	66	165	Left	0	0	1	0	1	0	0	30	30	62.204099	60.006208	4.52237	9.569463	129.4	132.7	555	555	555	555	555	555	555	555	555	555	555	555	555	555	555	555	555	555	555	555
413	0	0	0	0	0	0	0	0	25	F	29	66	130	Right	1	1	0	0	1	0	0	30	30	75.788611	71.498668	5.344626	5.574326	108.25	106.6	0	0	2	3	3	2	0	0	0	0	0	0	30	30	16.282038	14.221062	23.476533	25.644722	30	30
414	0	0	0	0	0	0	0	0	25.5	M	19	69	175	Right	1	1	0	0	1	0	0	30	30	69.72452	63.637608	4.729398	4.050983	126	123	0	0	7	5	4	2	0	1	1	0	2	3	30	30	11.461353	13.922053	23.346633	24.428917	30	22.870711
415	0	0	0	0	0	0	0	0	26	F	28	66	124	Right	0	0	1	0	1	0	0	30	30	56.649582	55.11978	7.710732	7.145968	116	125	555	555	555	555	555	555	555	555	555	555	555	555	555	555	555	555	555	555	555	555
416	0	0	0	0	0	0	0	0	21	M	24	70	140	Right	1	0	1	0	1	4	3	16.812431	22.734415	77.986045	80.112294	7.141305	7.747316	110.35	111	555	555	555	555	555	555	555	555	555	555	555	555	555	555	555	555	555	555	555	555
417	0	0	0	0	0	0	0	0	999	M	21	69	230	Right	0	0	1	1	0	0	0	30	30	79.730144	82.358189	4.837427	4.184283	112	123	555	555	555	555	555	555	555	555	555	555	555	555	555	555	555	555	555	555	555	555
418	0	0	0	0	0	0	0	0	999	M	25	68	160	Right	0	0	0	1	1	0	0	30	30	57.467187	59.481079	5.975011	7.062316	122.65	122.9	555	555	555	555	555	555	555	555	555	555	555	555	555	555	555	555	555	555	555	555
419	0	0	0	0	0	0	0	0	999	M	25	72	150	999	0	0	1	1	0	3	2	20.686872	22.048486	84.486726	80.520701	7.832525	7.957212	129.45	127.35	555	555	555	555	555	555	555	555	555	555	555	555	555	555	555	555	555	555	555	555
420	0	0	0	0	0	0	0	0	28	F	24	70	148	Right	0	1	0	0	1	4	4	18.150138	18.809039	93.50227	93.499102	6.782397	6.780914	143.2	143.75	4	4	4	8	9	4	5	6	4	6	4	5	18.150138	18.809039	15.324752	13.049921	13.049662	22.253695	15.887977	14.707725
421	0	0	0	0	0	0	0	0	26.5	F	25	66	150	Right	0	0	1	1	0	5	0	6.44646	30	71.581961	75.915604	6.344228	5.433094	134.25	113.1	555	555	555	555	555	555	555	555	555	555	555	555	555	555	555	555	555	555	555	555
422	0	0	0	0	0	0	0	0	25	F	25	62	122	Right	1	1	1	0	0	2	3	23.582391	9.81764	85.74345	82.411922	4.477506	5.470371	131.9	134.1	2	3	5	4	4	2	3	0	2	1	0	1	23.582391	9.81764	14.524861	18.208714	15.027963	22.861142	20.00011	30
423	0	0	0	0	0	0	0	0	28	F	24	70	150	Right	0	1	1	0	0	0	0	30	30	76.050838	77.882152	6.405866	5.941816	128.65	131.4	0	0	1	2	4	1	2	0	0	1	1	4	30	30	15.073157	22.890808	9.777007	27.214624	24.90681	30
424	0	0	0	0	0	0	0	0	25	M	22	71	170	Right	0	0	0	1	1	2	5	23.337235	9.625469	82.335586	90.500771	5.348727	5.682642	106.1	109.4	555	555	555	555	555	555	555	555	555	555	555	555	555	555	555	555	555	555	555	555
425	0	0	0	0	0	0	0	0	25	M	19	67	183	Left	1	1	0	0	1	1	2	18.567812	27.255153	68.095058	60.841288	7.496654	6.800892	125.15	116.45	1	6	7	10	4	0	1	0	0	0	3	2	27.150276	16.804962	14.809352	13.881742	23.833713	30	27.601654	30
426	0	0	0	0	0	0	0	0	24	F	20	66	145	Right	0	1	1	0	0	999	999	30	30	73.191133	67.404255	8.810314	7.985945	134.25	137	999	999	999	999	999	999	999	999	999	999	999	999	999	999	999	999	999	999	999	999
427	0	0	0	0	0	0	0	1	24	M	21	76	216	Right	1	1	0	0	1	0	0	30	30	61.261997	66.277745	8.359732	7.098125	113.05	110.3	0	0	2	4	0	2	2	0	1	0	0	2	30	30	24.790595	19.198679	30	26.573458	24.914743	30
428	0	0	0	0	0	0	0	0	27	M	22	72	170	Right	1	1	0	0	1	4	4	18.4968	18.767294	50.765	50.041701	6.741212	6.947859	129.3	130.85	9	2	4	6	3	3	3	1	0	3	4	6	12.364523	24.64093	21.601256	17.637991	20.582753	22.527897	21.2332	27.84496
429	0	0	0	0	0	0	0	0	999	999	999	999	999	999	1	1	0	0	1	0	0	30	30	87.524312	80.043785	4.99365	5.448302	126.8	116.35	1	0	6	5	5	3	5	1	0	1	3	4	27.397498	30	16.29883	15.462278	18.807388	24.231661	18.935072	27.418567
430	0	0	0	0	0	0	0	0	24	F	20	125	66	Left	0	1	1	0	0	0	0	30	30	67.887266	67.014147	5.496004	5.669839	108.2	109.95	0	0	1	1	1	0	0	0	0	0	0	1	30	30	6.168149	24.889606	21.474149	30	30	30
431	0	0	0	0	0	0	0	0	28	M	26	78	165	Right	1	1	0	0	1	3	1	20.448843	25.198314	67.859346	63.631222	7.016726	6.398609	108.9	107.8	3	1	5	4	2	1	3	1	2	0	4	4	20.448843	25.198314	22.274962	18.514827	21.08255	26.450345	21.802721	17.456023
432	0	0	0	0	0	0	0	0	29	F	19	70	215	Right	1	0	0	1	1	0	0	30	30	59.499384	57.997031	6.897195	7.592691	108.95	117.2	555	555	555	555	555	555	555	555	555	555	555	555	555	555	555	555	555	555	555	555
433	0	0	0	0	0	0	0	0	23	F	19	60	111.5	Right	0	1	0	1	0	2	0	20.954652	30	74.367361	73.687442	6.39307	5.962927	124.05	130.65	2	0	1	2	2	0	0	0	1	2	2	1	20.954652	30	13.310254	15.904603	18.821314	30	30	30
434	0	0	0	1	0	0	0	0	22.5	M	21	74	184	Right	1	0	1	0	1	0	0	30	30	57.905077	53.448453	8.333947	7.015245	130.75	132.85	555	555	555	555	555	555	555	555	555	555	555	555	555	555	555	555	555	555	555	555
435	0	0	0	0	0	0	0	0	24	M	30	69	190	Right	0	1	1	0	0	3	1	24.100729	24.174972	93.068147	97.419071	4.144383	4.886196	103	100.25	3	3	4	4	3	2	2	3	0	2	1	4	24.518964	18.284764	18.642149	15.917814	23.098862	23.465602	21.588523	16.818093
436	0	0	0	0	0	1	0	0	25	F	49	62	175	Right	0	1	0	1	0	2	2	25.14202	23.271008	64.769997	65.600656	3.198398	4.252412	999	999	2	2	2	5	3	1	3	1	1	1	0	2	25.14202	23.271008	23.430933	15.085306	22.6032	28.225206	22.444247	26.414197
437	0	0	0	0	0	0	0	0	29	F	21	64	135	Right	1	0	1	1	0	999	999	999	999	70.497978	71.903034	7.283392	6.924499	118	109	555	555	555	555	555	555	555	555	555	555	555	555	555	555	555	555	555	555	555	555
438	0	0	0	0	0	0	0	0	24	F	20	69	130	Right	0	0	1	1	0	0	1	30	26.867768	78.658663	77.251474	6.277251	6.897558	118.4	119.5	555	555	555	555	555	555	555	555	555	555	555	555	555	555	555	555	555	555	555	555
439	0	0	0	0	0	0	0	0	22	F	34	62	150	Right	0	1	1	0	0	999	999	999	999	86.218694	89.452881	4.556044	4.560528	114.35	107.75	999	999	999	999	999	999	999	999	999	999	999	999	999	999	999	999	999	999	999	999
440	0	0	0	0	0	0	0	0	25	F	28	69	270	Right	0	1	0	1	0	4	5	18.956731	18.114057	109.759816	110.226577	2.918113	4.063588	103.2	101.55	4	5	6	5	4	2	2	4	1	3	3	2	18.956731	18.114057	19.380102	20.135896	21.512444	25.570821	21.808331	17.674739
441	0	0	0	0	0	0	0	0	26	M	18	71	170	Right	1	0	1	0	1	4	2	17.850437	22.560698	77.139087	72.028812	5.694191	5.100154	124	125	555	555	555	555	555	555	555	555	555	555	555	555	555	555	555	555	555	555	555	555
442	0	0	0	0	0	0	0	0	23	F	28	71	150	Right	0	1	1	0	0	1	0	30	11.917831	59.971048	57.337884	8.670377	7.628803	114.25	113.7	1	3	3	5	7	5	2	2	0	0	4	2	26.528878	19.61039	13.818414	4.26524	17.037626	19.348204	26.279793	22.423678
443	0	0	0	0	0	0	0	0	24	F	19	68	125	Right	1	1	0	0	1	999	999	999	999	83.347803	83.693396	5.703785	5.522972	122.6	121.5	999	999	999	999	999	999	999	999	999	999	999	999	999	999	999	999	999	999	999	999
444	0	0	0	0	0	0	0	0	24	M	20	74	225	Right	0	0	1	0	1	1	0	24.419771	30	60.039336	61.56793	7.215096	6.397925	138.35	136.15	555	555	555	555	555	555	555	555	555	555	555	555	555	555	555	555	555	555	555	555
445	0	0	0	0	0	0	0	0	22	F	21	67	156	Right	0	0	1	1	0	0	0	30	30	75.075597	72.378852	7.88003	7.821745	138.65	125.6	555	555	555	555	555	555	555	555	555	555	555	555	555	555	555	555	555	555	555	555
446	0	0	0	0	0	0	0	0	27	F	21	66	230	Right	1	1	0	0	1	3	8	15.465837	14.547536	111.428277	104.512109	1.693293	3.563608	108.4	133.15	3	8	3	4	8	7	5	3	4	5	6	7	15.465837	14.547536	22.447214	20.823383	16.900737	13.399475	18.867245	25.430702
447	0	0	0	0	0	0	0	0	20	M	38	71	157	Right	0	0	1	1	0	0	0	30	30	76.330629	74.496644	4.728763	5.425682	129	121	555	555	555	555	555	555	555	555	555	555	555	555	555	555	555	555	555	555	555	555
448	0	0	0	0	0	0	0	0	27	F	18	66	165	Right	0	1	1	0	0	0	0	30	30	54.817626	68.003847	8.856733	9.291894	122.8	120.4	1	1	2	3	0	1	0	1	1	0	1	2	27.48378	27.914375	23.883018	19.815437	30	24.675264	30	22.250686
450	0	0	0	0	0	0	1	0	25.5	F	20	65	165	Right	1	0	1	0	1	7	8	14.111365	12.92694	57.559069	55.209079	6.364617	5.261419	122.4	120.3	555	555	555	555	555	555	555	555	555	555	555	555	555	555	555	555	555	555	555	555
451	0	0	0	0	0	0	0	0	23.5	M	19	74	163	Right	1	0	1	0	1	2	2	24.14203	24.964064	74.299675	70.929384	5.753448	5.636323	128.15	131.6	555	555	555	555	555	555	555	555	555	555	555	555	555	555	555	555	555	555	555	555
452	0	0	0	0	0	0	0	0	25	M	21	69	150	Right	1	0	0	1	1	0	0	30	30	70.554057	68.958523	5.432658	6.909299	129.05	130.6	555	555	555	555	555	555	555	555	555	555	555	555	555	555	555	555	555	555	555	555
453	0	0	1	0	0	1	0	0	24	M	22	145	68	Right	1	0	1	1	0	1	3	24.398702	18.936915	64.291455	68.554809	6.977953	6.976965	999	999	555	555	555	555	555	555	555	555	555	555	555	555	555	555	555	555	555	555	555	555
454	0	0	0	0	0	0	0	0	23	M	27	67	160	Right	0	0	0	1	1	3	2	13.866576	24.773391	67.6345	68.637987	6.128252	5.602172	100.1	102.95	555	555	555	555	555	555	555	555	555	555	555	555	555	555	555	555	555	555	555	555
455	0	0	0	0	0	0	0	0	27.5	F	23	62	135	Right	0	1	0	1	0	0	0	30	30	70.364238	70.293925	5.325049	5.729451	117	115.9	0	0	1	1	1	3	1	3	1	0	1	0	30	30	2.726911	23.38159	26.408267	12.966331	21.155214	19.186807
456	0	0	0	0	0	0	0	0	26	M	19	75	160	Right	0	1	0	1	0	4	3	19.545194	22.506727	62.088234	67.549127	6.274226	6.840898	135.9	139.75	1	2	3	4	6	6	2	3	4	4	3	2	26.133369	22.637822	24.102482	17.04763	19.284984	20.811798	26.215577	19.868248
457	0	0	0	0	0	0	0	0	25	F	20	65	135	Right	0	1	0	1	0	0	1	30	19.972	72.13768	73.245168	6.663214	6.128677	122.75	125.6	0	1	4	3	4	2	2	2	0	0	1	2	30	19.972	19.783627	23.850913	20.212269	26.389716	25.139639	24.306323
458	0	0	0	0	0	0	0	0	25	F	20	66	166	Right	1	1	1	0	0	999	999	999	999	74.858376	71.341144	5.989417	6.978187	114	113	999	999	999	999	999	999	999	999	999	999	999	999	999	999	999	999	999	999	999	999
459	0	0	0	0	0	0	0	0	24	M	24	73	170	Right	1	1	1	0	0	1	1	25.888162	26.65106	69.032843	72.11057	4.968411	5.792671	135	138	1	1	11	7	8	7	10	6	7	7	8	5	25.888162	26.65106	13.967155	16.239297	14.479205	14.449741	14.214829	17.135038
460	0	0	0	0	0	0	0	0	23	F	24	53	125	Right	1	1	0	1	0	0	0	30	30	69.167889	73.195527	5.722963	6.148959	120.85	122.4	0	2	3	3	2	1	0	1	0	1	2	3	30	24.884289	22.503368	18.446442	26.351819	26.419303	30	17.752993
461	0	0	0	0	0	0	0	0	25	F	20	62	127	999	1	1	0	0	1	999	999	999	999	74.601788	70.976272	7.194805	5.882604	125.3	126.4	999	999	999	999	999	999	999	999	999	999	999	999	999	999	999	999	999	999	999	999
462	0	0	0	0	0	0	0	0	28	F	18	65	130	Right	0	0	0	1	1	1	2	26.099258	20.402573	66.325826	66.179512	5.936727	6.262053	126.45	117.65	555	555	555	555	555	555	555	555	555	555	555	555	555	555	555	555	555	555	555	555
463	0	0	0	0	0	0	0	0	24.5	F	18	56	145	Right	0	1	1	0	0	999	999	999	999	83.936127	83.394142	4.971967	4.87602	123.7	118.75	999	999	999	999	999	999	999	999	999	999	999	999	999	999	999	999	999	999	999	999
464	0	0	0	0	0	0	0	0	22	M	26	70	185	Right	0	1	0	0	1	999	999	999	999	85.597826	83.696244	6.879503	6.395177	129.95	140.3	999	999	999	999	999	999	999	999	999	999	999	999	999	999	999	999	999	999	999	999
465	0	0	0	0	0	0	0	0	23	M	35	81	230	Right	0	1	0	0	1	2	0	23.380555	30	68.716596	68.642746	5.162681	6.670781	108.45	116.7	4	3	2	3	4	0	0	0	2	1	0	0	15.827945	25.139789	19.282639	22.308579	20.728404	30	30	30
466	0	0	0	0	0	0	0	0	22	F	26	67	153	Right	0	0	1	1	0	999	999	999	999	67.477332	64.413354	6.150876	6.272381	126	123.8	555	555	555	555	555	555	555	555	555	555	555	555	555	555	555	555	555	555	555	555
467	0	0	0	0	0	0	0	0	22	F	18	62	134	Right	1	0	1	1	0	0	0	30	30	88.745462	84.417144	5.64269	5.103135	138	141	555	555	555	555	555	555	555	555	555	555	555	555	555	555	555	555	555	555	555	555
468	0	0	0	0	0	0	0	0	25	F	21	67	165	Right	1	0	0	1	1	1	0	26.609926	30	73.878989	75.121819	4.450688	4.203045	118	121	555	555	555	555	555	555	555	555	555	555	555	555	555	555	555	555	555	555	555	555
469	0	0	0	0	0	0	0	0	22	F	18	64	125	Right	0	0	1	0	1	1	0	24.073904	30	67.572179	69.560473	6.359891	6.370422	135	133.25	555	555	555	555	555	555	555	555	555	555	555	555	555	555	555	555	555	555	555	555
470	0	0	0	0	0	0	0	0	24	F	19	67	148	Right	0	0	0	1	1	3	4	21.926139	14.090869	76.267693	78.218807	7.326003	7.386366	106.75	113.8	555	555	555	555	555	555	555	555	555	555	555	555	555	555	555	555	555	555	555	555
471	1	0	0	0	0	0	0	0	20.5	F	20	68	115	Right	0	1	1	0	0	3	1	19.384072	24.800013	79.365079	80.3268	7.198119	6.107772	123	118	0	2	5	2	3	2	0	2	2	1	0	5	30	22.199679	17.052795	22.365117	24.137916	22.294372	30	17.978836
472	0	0	0	0	0	0	0	0	22	M	18	73	260	Right	1	1	1	0	0	4	0	21.873752	30	79.31128	79.942605	5.696706	6.00327	105.35	108.65	4	0	8	7	4	6	5	5	3	6	5	6	21.873752	30	11.820416	14.305	20.385625	15.771128	19.591274	17.637955
473	0	0	0	0	0	0	0	0	30	F	22	69	230	Right	1	1	0	1	0	0	2	30	20.333354	84.269663	85.848607	5.351899	5.156593	118.85	117.75	0	1	2	3	1	3	2	2	3	0	0	2	30	27.759918	19.89499	18.707757	26.398403	19.00867	22.135589	17.650797
474	0	0	0	0	0	0	0	0	23	F	18	61	122	Right	0	0	1	0	1	0	2	30	25.092684	75.226187	78.302081	7.070301	7.011158	96.35	105.15	555	555	555	555	555	555	555	555	555	555	555	555	555	555	555	555	555	555	555	555
475	0	0	0	0	0	0	0	0	26	F	28	67	165	Right	0	1	0	0	1	1	0	27.190706	30	59.689204	60.395696	6.741845	6.923285	131	131	2	2	2	2	6	6	5	3	1	2	5	5	20.422966	27.339204	23.354683	23.163151	12.266549	12.921251	9.474031	20.818821
476	0	0	0	0	0	0	0	0	25	F	19	66	130	Right	0	0	1	1	0	6	4	12.18982	16.686846	81.469161	81.041768	6.123864	6.380094	128.85	130.5	555	555	555	555	555	555	555	555	555	555	555	555	555	555	555	555	555	555	555	555
477	0	0	0	0	0	0	0	0	23	F	31	72	250	Right	0	1	0	1	0	2	3	24.986059	21.043652	97.912559	96.522453	2.204478	2.855451	109.8	108.15	2	3	5	5	4	1	3	2	4	2	1	2	24.986059	21.043652	19.309943	15.422751	20.682929	28.49893	23.950759	26.709516
478	0	0	0	0	0	0	0	0	22.5	M	44	69	207	Right	0	0	0	1	1	999	999	999	999	68.500482	62.706493	7.336963	6.06834	120.85	121.3	555	555	555	555	555	555	555	555	555	555	555	555	555	555	555	555	555	555	555	555
479	0	0	0	0	0	0	0	0	24	F	37	65	225	Left	0	1	1	0	0	3	1	23.159354	26.424327	76.570207	76.851179	7.534042	5.498502	999	999	3	1	4	10	7	5	2	2	6	6	6	6	23.159354	26.424327	14.44952	12.302446	18.547008	17.121004	25.443513	25.319147
481	0	0	0	0	0	0	0	0	24	F	23	69	140	Right	0	1	1	0	0	5	3	19.240292	24.656618	99.532805	100.581594	4.710071	4.509338	107.4	104.1	5	7	9	8	8	7	3	7	4	5	6	4	17.529115	12.872722	15.04964	9.487604	16.860813	16.658094	21.431762	14.61044
482	0	0	0	0	0	0	0	0	22	M	25	72	175	Right	0	0	1	0	1	0	0	30	30	63.574529	64.797003	7.995753	7.220259	117.6	115.95	555	555	555	555	555	555	555	555	555	555	555	555	555	555	555	555	555	555	555	555
483	0	0	0	0	0	0	0	0	26	M	31	72	175	Right	1	0	1	1	0	0	5	30	20.040466	67.092987	70.368261	4.202741	4.945885	123.3	123.3	555	555	555	555	555	555	555	555	555	555	555	555	555	555	555	555	555	555	555	555
484	0	0	0	0	0	0	0	0	29	F	20	63	117	Right	1	0	0	1	1	1	0	27.066417	30	56.400794	55.492755	7.106775	7.110826	114	116.2	555	555	555	555	555	555	555	555	555	555	555	555	555	555	555	555	555	555	555	555
485	0	0	0	0	0	0	0	0	27	F	21	64	130	Right	0	1	1	0	0	2	2	18.358268	23.686254	73.843629	74.234457	6.785547	6.431137	105.85	107.5	2	2	2	4	4	2	0	0	2	3	5	3	18.358268	23.686254	23.089425	11.744392	22.114971	24.137761	30	30
486	0	0	0	0	0	0	0	0	28	F	28	65	190	Right	0	0	0	1	1	0	0	30	30	71.399429	70.361811	3.772131	4.083058	115.5	109.45	555	555	555	555	555	555	555	555	555	555	555	555	555	555	555	555	555	555	555	555
487	0	0	0	0	0	0	0	0	25.5	F	22	63	172	Right	0	0	1	1	0	0	0	30	30	73.024781	71.501532	8.274723	8.425372	115	116	555	555	555	555	555	555	555	555	555	555	555	555	555	555	555	555	555	555	555	555
488	0	0	0	0	0	0	0	0	22	F	20	65	145	Right	1	0	1	0	1	0	0	30	30	78.552972	76.356882	6.861825	6.273414	143.05	143.6	555	555	555	555	555	555	555	555	555	555	555	555	555	555	555	555	555	555	555	555
489	0	0	0	0	0	0	0	0	27	F	19	64	132	Right	0	1	1	0	0	1	1	17.231289	25.914655	61.902469	66.556859	8.098469	7.756791	123	121	1	1	2	5	3	0	1	0	0	1	4	1	17.231289	25.914655	10.575289	16.288208	21.701545	30	28.291419	30
490	0	0	0	0	0	0	0	0	25	F	26	66	185	Right	1	0	0	1	1	1	0	18.426192	30	80.324042	82.098518	6.019207	5.741771	129	125	555	555	555	555	555	555	555	555	555	555	555	555	555	555	555	555	555	555	555	555
491	0	0	0	0	0	0	0	0	22	M	31	70	177	Right	1	0	1	0	1	0	1	30	26.093848	74.198756	70.692789	6.088225	4.95867	111.65	111.75	555	555	555	555	555	555	555	555	555	555	555	555	555	555	555	555	555	555	555	555
492	0	0	0	0	0	0	0	0	26	F	23	61	130	Right	1	1	1	0	0	0	0	30	30	79.508002	79.866207	6.32812	6.414999	117.75	121.6	0	0	3	2	6	3	0	1	1	0	3	4	30	30	20.640861	19.411805	19.955956	23.221902	30	21.417965
493	0	0	0	0	0	0	0	0	28	F	21	72	160	Left	1	0	1	1	0	1	0	25.75112	30	71.401856	70.850554	7.021959	7.297273	999	999	555	555	555	555	555	555	555	555	555	555	555	555	555	555	555	555	555	555	555	555
494	0	0	0	0	0	0	0	0	22	F	26	66	128	Right	1	1	0	0	1	3	3	16.767585	19.754087	62.189055	67.880284	6.341763	7.078151	123.2	123.2	3	3	2	4	5	3	2	1	3	0	2	4	16.767585	19.754087	27.027943	20.415335	16.85426	22.381569	26.493153	27.946264
495	0	0	0	0	0	0	0	0	24	M	24	70	138	Right	0	1	0	1	0	7	5	10.413906	8.934095	82.621867	80.493695	4.830563	7.406741	117.4	120.7	7	5	4	8	4	6	3	7	1	3	4	2	10.413906	8.934095	13.349481	9.957259	16.041576	15.910272	18.380108	10.531878
496	0	0	0	0	0	0	0	0	27	M	20	75	200	Right	0	1	0	0	1	3	0	18.592736	30	72.585523	79.492365	5.624015	5.453351	108.5	109.7	3	0	3	6	4	8	2	2	5	2	3	5	18.592736	30	20.895062	16.103269	18.905619	14.509242	27.308042	24.79773
497	0	0	0	0	0	0	0	0	22.5	F	20	53	105	Right	0	0	1	0	1	2	2	23.890717	23.726507	78.520508	73.163296	6.120363	6.262192	118.35	113.95	555	555	555	555	555	555	555	555	555	555	555	555	555	555	555	555	555	555	555	555
498	0	0	0	0	0	0	0	0	24	M	35	75	225	Right	1	1	0	0	1	0	0	30	30	73.97007	75.249136	4.808934	5.585462	117	116.45	0	0	2	0	0	0	1	1	0	0	0	2	30	30	22.654195	30	30	30	14.648282	25.038884
499	0	0	0	0	0	0	0	0	27	F	19	63	103	Right	1	0	0	1	1	0	0	30	30	94.74533	89.400187	5.388774	5.089784	115	115.55	555	555	555	555	555	555	555	555	555	555	555	555	555	555	555	555	555	555	555	555
500	0	0	0	0	0	0	0	0	22	F	20	65	155	Right	1	0	1	0	1	0	0	30	30	83.391244	88.474815	6.883569	5.539827	106.85	106.95	555	555	555	555	555	555	555	555	555	555	555	555	555	555	555	555	555	555	555	555
501	0	0	0	0	0	0	0	0	24	M	25	73	195	Right	0	0	0	1	1	2	0	26.440717	30	75.240351	73.406967	5.635547	5.012735	118.85	115.55	555	555	555	555	555	555	555	555	555	555	555	555	555	555	555	555	555	555	555	555
502	0	0	0	0	0	0	0	0	27	F	22	67	120	Right	1	0	1	1	0	0	1	30	27.634575	77.34057	75.842985	4.981454	4.908267	124.1	121.35	555	555	555	555	555	555	555	555	555	555	555	555	555	555	555	555	555	555	555	555
503	0	0	0	0	0	0	0	0	27	F	20	63	133	Right	0	0	1	0	1	1	0	27.994449	30	80.999688	79.209261	5.3446	5.898949	110.85	112.5	555	555	555	555	555	555	555	555	555	555	555	555	555	555	555	555	555	555	555	555
504	0	0	0	0	0	0	1	0	25	M	26	71	155	Right	0	0	0	1	1	1	2	25.679888	19.309206	85.933504	85.956953	4.722565	3.9659	126.95	125.4	555	555	555	555	555	555	555	555	555	555	555	555	555	555	555	555	555	555	555	555
506	0	0	0	0	0	0	0	0	24	M	19	73	130	Right	0	0	1	0	1	2	5	17.33067	18.51675	56.220718	62.476907	5.103883	6.458264	135	114.65	555	555	555	555	555	555	555	555	555	555	555	555	555	555	555	555	555	555	555	555
507	0	0	0	0	0	0	0	0	24	F	23	65	120	Right	1	1	0	0	1	0	0	30	30	70.759625	72.770116	7.364736	7.436376	121	124	0	0	6	6	5	5	2	1	2	4	2	3	30	30	10.720716	20.531952	19.0713	16.799754	26.413794	27.055381
508	0	0	0	0	0	0	0	0	24	F	19	68	118	Right	1	1	0	1	0	0	0	30	30	62.482644	58.96392	6.792554	6.768815	134.5	130.2	0	0	6	7	6	4	3	0	1	0	1	4	30	30	18.414982	12.67641	18.621315	16.920543	21.273828	30
[truncated: 440 more columns]
