# Supplementary material for: Testing the Effectiveness of 3D Film for Laboratory-Based Studies of Emotion
Source: PLoS One. 2014 Aug 29;9(8):e105554. doi: 10.1371/journal.pone.0105554 (PMC4149373; doi:10.1371/journal.pone.0105554)
Supplement: Dataset S2 — Self-report measures. (CSV) [file pone.0105554.s005.csv]

PartID	exclude	DERStot	DERSna	DERSg	DERSimp	DERSaw	DERSstg	DERSclr	COPEac	COPEpl	COPEsca	COPErc	COPEssir	COPEsser	COPEprg	COPEa	COPEden	COPErel	COPEfve	COPEbd	COPEmd	COPEadd	STAIstot	STAIttot	NovSee	HarmAv	RewDep	Persis	SlfDir	Cooper	SlfTra	BDItot
101	0	999	999	999	999	999	999	999	12	15	13	13	14	13	15	13	8	4	11	4	9	1	16	999	54	50	74	79	78	76	35	6
102	0	999	999	999	999	999	999	999	14	13	13	7	15	9	12	14	4	4	6	5	8	2	15	999	70	37	79	94	87	69	45	11
103	0	999	999	999	999	999	999	999	14	15	12	11	9	5	12	11	5	4	7	5	10	1	25	999	42	79	54	74	80	82	33	5
104	0	999	999	999	999	999	999	999	14	6	9	10	16	16	16	15	6	4	11	5	7	2	13	999	50	47	67	80	91	77	47	16
105	0	999	999	999	999	999	999	999	11	14	15	10	16	11	13	15	5	10	7	4	9	1	14	999	52	55	61	66	70	51	43	2
106	0	999	999	999	999	999	999	999	15	10	12	8	15	16	12	14	5	15	10	7	13	1	12	999	59	62	83	68	61	88	58	6
107	0	999	999	999	999	999	999	999	13	14	11	14	15	12	12	16	5	4	13	7	9	4	16	999	72	28	65	45	84	85	64	7
108	0	999	999	999	999	999	999	999	13	9	11	5	16	16	11	16	4	4	16	4	12	1	13	999	68	77	85	53	66	79	30	9
109	0	999	999	999	999	999	999	999	12	14	10	11	8	6	15	13	4	4	6	6	9	2	11	999	54	36	64	65	79	80	50	2
110	0	999	999	999	999	999	999	999	15	15	15	13	7	13	14	13	4	4	11	9	11	3	18	999	63	50	69	80	72	56	32	13
111	0	999	999	999	999	999	999	999	7	12	7	7	12	15	9	11	8	14	8	7	6	1	20	999	53	50	73	72	77	81	41	12
112	0	999	999	999	999	999	999	999	12	16	5	14	14	12	16	16	4	16	4	4	4	1	10	999	44	31	82	100	97	98	68	1
113	0	999	999	999	999	999	999	999	16	16	11	9	16	10	10	13	7	4	15	8	13	4	17	999	49	67	76	83	83	87	29	20
114	0	999	999	999	999	999	999	999	16	15	12	13	15	16	16	10	8	16	12	4	11	1	12	999	72	30	80	86	89	97	63	4
115	0	999	999	999	999	999	999	999	7	10	5	14	16	12	12	14	6	7	16	6	16	2	15	999	65	57	75	74	67	74	58	17
116	0	999	999	999	999	999	999	999	12	11	6	12	10	9	13	15	4	7	7	4	10	1	10	999	51	37	75	88	88	86	52	4
117	0	999	999	999	999	999	999	999	13	13	13	12	11	9	11	13	4	16	14	5	8	1	13	999	52	57	72	72	63	84	66	11
118	0	999	999	999	999	999	999	999	16	12	12	16	15	15	16	11	4	16	11	4	16	1	10	999	44	53	89	69	82	96	68	11
119	0	999	999	999	999	999	999	999	13	11	14	10	14	4	11	16	4	11	12	12	13	1	30	999	60	88	45	41	33	54	52	32
120	0	999	999	999	999	999	999	999	12	11	5	13	14	16	14	15	8	4	8	4	11	1	14	999	60	43	79	79	66	74	34	0
121	0	999	999	999	999	999	999	999	13	14	11	9	14	12	14	13	6	5	8	4	7	1	17	999	55	64	56	80	77	82	44	0
122	0	999	999	999	999	999	999	999	10	10	6	16	8	5	13	16	4	4	8	5	6	3	17	999	53	37	49	78	87	81	27	7
123	0	999	999	999	999	999	999	999	14	14	11	14	8	11	12	11	4	4	10	6	9	1	17	999	52	56	78	76	82	88	35	5
124	0	999	999	999	999	999	999	999	15	16	14	9	13	9	16	12	4	16	8	4	7	1	20	999	49	46	63	85	84	78	59	9
125	0	999	999	999	999	999	999	999	16	14	13	16	12	11	15	16	4	16	9	6	13	1	16	999	51	67	62	79	70	91	66	4
126	0	999	999	999	999	999	999	999	15	14	13	13	9	15	14	13	4	8	6	4	5	1	12	999	47	63	75	82	94	87	39	1
127	0	999	999	999	999	999	999	999	14	16	12	15	16	16	16	10	4	4	12	6	15	2	24	999	67	49	78	58	61	82	51	16
128	0	999	999	999	999	999	999	999	11	16	10	6	13	14	14	15	6	15	13	8	11	1	19	999	54	56	71	66	73	87	50	6
129	0	999	999	999	999	999	999	999	13	13	14	14	7	5	13	13	8	4	7	7	9	1	19	999	47	61	54	58	52	69	31	14
130	0	999	999	999	999	999	999	999	13	16	12	12	16	16	14	13	4	16	9	6	8	1	17	999	52	70	70	61	83	93	52	6
131	0	999	999	999	999	999	999	999	15	15	10	16	15	10	16	11	6	16	6	8	12	1	13	999	50	62	69	56	87	98	69	5
132	0	999	999	999	999	999	999	999	16	16	10	14	13	12	16	10	5	15	10	8	7	1	17	999	46	45	57	46	66	65	19	0
133	0	999	999	999	999	999	999	999	7	5	8	6	6	9	10	11	4	4	9	5	9	1	15	999	61	63	75	59	60	75	30	8
134	0	999	999	999	999	999	999	999	11	11	10	12	15	10	14	15	4	11	5	4	10	1	15	999	45	59	56	57	76	81	52	3
135	0	999	999	999	999	999	999	999	10	16	9	12	9	4	15	10	4	16	6	6	8	1	27	999	52	51	54	75	76	86	43	1
136	0	999	999	999	999	999	999	999	8	10	9	13	5	6	10	9	7	6	14	7	12	1	14	999	74	36	75	88	71	85	31	8
137	0	999	999	999	999	999	999	999	14	14	9	8	14	15	14	14	4	16	11	4	7	1	14	999	49	54	71	76	81	88	58	7
138	0	999	999	999	999	999	999	999	9	7	7	9	6	4	9	9	9	4	6	6	13	4	31	999	73	46	52	58	72	78	22	16
139	0	999	999	999	999	999	999	999	14	12	12	9	13	11	12	13	5	13	6	4	5	1	13	999	49	51	72	66	76	81	52	4
140	0	999	999	999	999	999	999	999	14	14	9	6	8	11	10	10	5	7	8	9	10	1	29	999	61	46	68	59	59	92	53	12
141	0	999	999	999	999	999	999	999	11	15	8	6	14	12	16	6	4	14	7	5	7	1	20	999	70	27	82	84	65	85	47	8
142	0	999	999	999	999	999	999	999	11	9	8	10	10	16	14	15	8	4	11	4	14	1	23	999	61	57	74	72	74	72	27	6
143	0	999	999	999	999	999	999	999	16	16	13	14	16	7	16	16	4	4	7	4	9	2	10	999	71	21	38	95	97	83	26	0
144	0	999	999	999	999	999	999	999	14	9	8	7	16	16	16	13	4	16	7	4	6	1	13	999	68	39	87	69	87	96	51	1
145	0	999	999	999	999	999	999	999	15	14	12	10	14	9	14	16	5	4	8	9	12	2	15	999	66	49	64	79	66	78	50	9
146	0	999	999	999	999	999	999	999	14	15	12	9	6	5	15	14	8	4	11	11	13	2	19	999	78	51	54	81	66	90	42	18
147	0	999	999	999	999	999	999	999	13	14	16	7	12	14	9	9	7	4	16	9	6	3	17	999	66	62	71	54	55	69	45	22
148	0	999	999	999	999	999	999	999	10	16	9	8	13	16	14	16	5	6	10	4	12	1	12	999	43	73	62	70	64	83	38	13
149	0	999	999	999	999	999	999	999	13	16	10	12	11	12	13	15	4	4	10	4	10	3	14	999	64	42	72	66	80	80	61	4
150	0	999	999	999	999	999	999	999	11	10	9	12	16	15	12	14	6	4	7	5	10	1	23	999	69	62	76	63	73	79	33	11
151	0	999	999	999	999	999	999	999	13	16	13	11	13	7	14	14	7	4	8	5	10	1	17	999	52	43	49	82	87	73	46	3
152	0	999	999	999	999	999	999	999	16	16	13	8	16	16	14	12	6	4	12	4	11	1	11	999	53	70	70	95	79	83	43	13
153	0	999	999	999	999	999	999	999	14	12	11	8	5	7	15	12	4	11	4	5	11	1	13	999	65	34	62	79	81	79	59	3
154	0	999	999	999	999	999	999	999	12	16	11	15	13	16	16	16	4	4	12	4	13	3	22	999	58	52	69	86	79	70	55	13
155	0	113	20	22	11	20	15	21	13	7	10	9	13	12	10	15	8	8	8	13	15	2	42	59	64	80	62	62	40	67	46	18
156	0	54	6	10	6	15	10	5	11	13	10	7	16	16	13	10	6	15	8	5	10	1	37	31	49	52	80	77	85	87	46	3
157	0	61	9	9	9	19	8	6	15	12	10	11	12	8	12	11	4	4	5	4	6	1	22	31	52	56	56	75	82	80	27	1
158	0	47	8	10	7	6	9	5	13	13	7	4	13	16	16	13	4	4	12	4	10	2	26	28	50	43	95	89	87	95	43	6
159	0	67	8	16	11	12	12	6	11	14	13	10	12	12	11	15	4	11	7	8	10	1	30	37	67	35	72	69	80	85	42	9
160	0	68	10	11	6	19	7	14	13	16	9	12	12	14	15	11	4	4	4	4	7	1	25	31	63	45	53	48	89	80	29	0
161	0	95	18	16	17	13	16	11	16	14	8	9	8	4	14	12	5	16	11	4	13	1	28	53	60	57	67	59	62	88	49	17
162	0	118	17	23	21	11	27	14	13	14	9	14	12	14	12	14	12	5	13	9	10	4	49	60	78	72	70	66	52	63	39	17
163	0	58	8	11	6	14	8	10	8	12	8	8	5	12	14	11	4	4	5	5	7	2	34	34	64	49	60	87	86	76	44	4
164	0	72	12	11	13	12	13	9	14	15	11	12	15	15	16	14	6	4	14	8	8	2	23	33	56	46	79	72	78	82	45	0
165	0	63	13	10	9	10	12	7	16	16	12	13	15	16	16	9	6	6	12	4	10	1	31	34	53	57	70	64	77	73	54	1
166	0	81	14	11	16	13	14	10	16	16	15	13	13	12	12	12	5	16	10	6	9	1	38	48	67	55	79	62	68	76	60	19
167	0	109	19	23	14	12	25	11	14	16	11	12	8	15	12	6	4	10	16	7	7	1	58	71	81	85	67	78	54	88	51	40
168	0	48	7	9	7	10	8	6	11	16	10	12	15	16	16	16	4	16	12	4	7	1	22	27	49	40	80	95	94	90	61	3
169	0	75	7	12	9	21	11	14	11	12	9	14	12	10	9	8	8	5	10	10	12	1	36	37	57	47	70	66	74	82	26	7
170	0	56	8	12	13	9	8	5	15	14	12	10	12	9	15	8	6	4	12	4	11	1	27	32	57	56	47	89	91	76	45	6
171	0	91	22	18	6	15	13	14	7	8	4	14	15	16	11	15	7	16	11	9	13	1	34	34	78	28	60	57	76	82	43	6
172	0	60	9	13	9	9	9	9	16	16	12	13	4	7	15	12	4	6	11	5	8	1	45	42	66	49	72	73	92	84	58	5
173	0	103	12	21	11	24	19	14	4	4	6	8	10	12	9	7	7	4	9	5	12	1	42	48	49	60	53	58	57	66	30	5
174	0	57	8	10	10	9	11	7	13	14	12	11	8	8	13	16	4	16	9	4	8	1	20	31	46	40	80	86	95	96	69	0
175	0	107	23	12	13	21	18	17	14	15	8	12	5	5	15	10	4	4	8	5	13	1	35	37	67	49	57	83	79	87	39	8
176	0	53	7	14	7	9	9	6	13	11	11	8	14	15	11	12	4	4	9	5	9	1	30	30	58	60	82	72	85	91	32	1
177	0	70	6	19	8	19	11	6	16	16	16	12	13	16	14	10	4	13	8	4	11	1	23	30	63	27	80	93	83	80	55	3
178	0	75	12	12	11	15	12	11	14	14	11	10	11	12	15	15	4	12	10	7	9	1	40	37	60	49	63	77	82	78	54	6
179	1	74	7	16	7	14	15	13	12	9	7	14	5	7	14	10	12	4	7	4	13	1	31	34	47	73	43	80	76	68	66	8
180	0	64	12	14	7	9	12	9	15	15	12	15	16	6	15	10	4	14	8	5	12	1	37	34	55	68	75	76	65	86	65	5
181	0	58	8	11	7	13	10	7	16	13	11	8	15	13	16	15	4	15	8	4	9	1	23	22	64	27	70	81	90	85	52	2
182	0	142	30	25	16	18	34	14	13	16	7	9	16	12	10	5	4	15	16	7	8	1	66	75	53	81	77	92	59	80	58	36
183	0	62	11	9	9	9	11	9	10	11	4	15	11	16	15	16	4	16	16	8	11	1	36	39	68	49	87	71	82	91	56	6
184	0	71	16	10	7	12	12	11	8	6	7	7	11	7	13	16	4	16	8	5	14	1	35	50	64	47	78	84	66	77	56	25
185	0	69	12	18	8	12	11	6	14	12	11	10	14	14	10	12	5	7	16	5	10	1	46	45	59	59	61	72	72	67	49	22
186	1	88	14	19	8	15	19	11	12	12	12	8	16	10	11	15	9	5	8	12	14	4	46	59	58	75	61	44	39	65	27	21
187	0	38	6	5	6	8	7	5	16	16	16	16	14	9	16	15	4	12	4	4	6	1	20	23	50	20	75	99	100	100	68	0
188	0	88	12	20	6	14	15	18	16	16	16	12	16	16	12	14	5	999	12	4	7	1	27	45	50	58	70	75	75	84	41	16
189	0	76	17	10	9	15	9	11	16	13	10	5	15	16	16	11	4	13	12	8	7	1	26	46	66	70	65	78	69	78	55	7
190	0	76	9	14	11	19	12	10	12	10	10	8	4	8	12	12	4	6	7	4	5	1	36	35	58	44	66	94	83	79	46	6
191	0	81	11	15	9	18	16	11	14	11	10	10	13	9	16	16	4	4	12	8	8	1	32	40	74	65	75	66	87	69	44	3
192	0	74	13	9	9	14	16	11	12	14	11	10	12	16	16	15	4	4	8	4	8	2	36	45	51	58	74	77	77	80	46	24
193	0	71	7	15	11	14	12	10	11	11	10	9	9	13	13	12	9	14	11	8	10	2	35	39	70	54	61	62	73	71	48	7
194	0	64	9	14	8	12	10	9	12	12	12	12	15	15	13	14	4	16	9	5	8	1	24	33	54	44	78	78	86	96	59	2
195	0	95	13	20	15	11	23	9	9	6	10	9	10	15	11	10	6	9	14	7	14	2	38	47	58	69	72	66	70	67	47	13
196	0	89	14	20	12	14	20	7	9	6	9	11	16	16	15	15	6	8	15	13	14	2	38	43	63	73	78	45	50	63	55	3
197	0	61	8	15	9	10	10	7	15	16	14	15	11	5	13	14	5	4	6	5	11	1	29	29	50	49	43	65	83	45	31	0
198	0	66	11	13	8	10	14	8	13	14	6	11	15	16	14	13	5	7	8	7	11	2	24	37	68	62	84	85	73	80	47	6
199	1	62	13	12	10	6	10	9	16	15	13	10	12	8	16	15	4	16	10	5	9	1	33	38	28	44	41	48	82	53	49	1
200	0	105	17	12	13	18	26	14	13	11	13	13	13	8	12	11	5	10	6	5	10	1	41	58	52	85	62	83	61	91	42	17
201	0	78	12	22	8	10	12	11	15	15	8	14	10	14	16	12	4	16	10	6	10	1	42	45	51	61	80	63	79	80	54	16
202	0	74	9	15	8	8	21	9	16	16	14	10	13	5	9	11	4	4	11	4	6	1	50	50	44	59	56	64	55	66	28	8
203	0	81	12	17	12	9	19	9	11	16	12	16	11	16	13	11	4	11	12	9	13	1	40	51	50	62	73	50	58	83	60	13
204	0	55	9	10	8	10	8	9	10	13	7	11	12	16	16	10	4	10	12	4	5	2	42	41	52	50	88	68	76	92	54	5
205	0	117	22	23	20	7	31	9	14	12	12	9	999	8	8	10	8	16	16	8	7	1	56	52	54	63	62	53	71	64	46	21
206	0	72	18	6	9	10	18	8	14	12	5	14	13	11	8	12	4	4	9	6	12	1	24	26	52	55	45	82	92	79	37	4
207	0	55	7	13	6	9	12	6	15	14	13	15	6	5	14	16	4	6	5	4	9	1	32	35	55	36	48	75	83	77	54	4
208	0	62	10	16	6	10	11	8	16	16	10	13	12	16	16	15	5	16	12	6	11	1	32	33	58	54	71	72	88	86	52	4
209	0	999	999	999	999	999	999	999	999	999	999	999	999	999	999	999	999	999	999	999	999	999	999	999	999	999	999	999	999	999	999	198
210	0	74	7	18	17	9	15	6	13	11	14	7	14	16	15	13	4	15	11	4	8	2	38	37	65	46	72	71	87	90	62	8
211	0	76	10	19	7	12	15	10	7	9	11	12	10	5	12	15	4	7	6	5	6	1	26	40	36	90	43	38	54	69	25	8
212	0	66	7	12	10	15	12	8	15	15	11	12	16	16	16	13	4	12	13	4	7	1	51	49	58	56	72	62	73	79	30	9
213	1	65	12	11	11	8	12	9	15	15	11	13	12	12	15	11	4	6	9	4	8	1	34	36	57	46	73	79	76	77	63	7
214	0	80	13	15	12	18	10	10	12	13	8	9	9	11	9	7	6	4	9	4	9	1	29	37	60	41	79	88	85	82	41	8
215	0	76	20	11	7	15	13	8	14	14	10	14	15	9	13	14	6	13	7	6	10	1	29	43	60	57	65	66	75	87	64	9
216	0	68	9	10	8	15	15	9	13	11	8	7	15	15	12	12	6	4	9	6	15	1	29	40	69	39	71	83	87	77	44	6
217	0	59	11	10	8	12	12	5	16	16	13	15	16	16	16	13	5	4	13	4	14	1	20	25	65	52	81	78	80	93	56	7
218	0	69	14	12	7	10	14	9	10	13	7	6	15	15	16	12	6	13	11	4	11	2	35	34	79	53	78	80	83	90	56	12
219	0	67	12	11	9	12	11	10	16	14	15	13	12	10	16	15	4	11	10	4	6	1	20	39	68	48	60	76	75	74	60	1
220	0	64	11	10	8	13	11	9	14	16	15	16	8	8	16	16	4	6	10	8	13	1	24	31	69	76	64	64	67	83	72	3
221	0	61	9	13	12	7	14	5	16	16	15	12	14	15	15	16	4	14	10	5	14	1	25	26	67	38	62	82	87	64	66	6
222	1	70	12	12	7	19	9	9	11	10	8	14	9	11	12	13	5	16	11	9	8	1	44	35	48	54	63	56	70	74	45	3
223	0	49	9	9	7	10	8	5	13	14	11	12	16	16	14	12	4	4	11	4	9	2	24	34	57	52	72	76	83	78	37	5
224	0	65	14	10	8	8	14	9	14	14	7	10	16	15	10	12	6	4	12	7	7	1	32	40	61	81	83	58	73	88	52	5
225	0	62	6	10	10	14	10	10	12	11	9	12	8	12	12	11	5	4	8	4	9	1	23	31	50	57	60	71	76	74	32	0
226	0	81	12	8	8	22	18	10	8	12	5	6	10	4	8	13	4	4	4	12	11	3	40	53	71	57	63	48	48	44	30	13
227	0	125	26	23	14	17	28	12	9	13	4	15	7	7	8	14	5	4	11	16	15	3	57	64	53	93	59	51	52	79	36	25
228	0	115	24	18	17	18	14	19	6	6	9	6	12	12	7	9	9	4	10	11	16	3	57	59	54	87	66	51	54	74	43	17
229	0	63	11	13	6	17	7	7	15	13	12	9	15	13	14	16	4	4	8	6	8	3	31	24	67	39	66	77	78	74	34	2
230	1	105	24	19	13	17	16	12	13	16	12	16	15	11	16	15	9	15	11	10	13	1	27	48	53	65	61	77	59	79	65	2
231	0	115	28	16	21	17	16	12	12	12	10	13	9	7	16	14	4	4	7	12	10	1	30	53	46	65	48	45	43	83	24	25
232	0	63	6	14	7	11	10	13	10	7	4	14	16	15	15	15	4	16	8	4	12	1	21	26	63	27	88	73	81	90	74	1
233	0	68	15	9	7	9	11	15	13	13	7	9	14	11	7	15	4	4	10	11	10	1	27	33	44	56	68	70	69	76	27	7
234	0	83	12	16	15	14	17	7	11	8	12	8	14	13	8	11	6	5	9	8	9	3	40	61	44	82	64	70	69	82	38	13
235	0	76	14	10	12	17	8	14	12	12	8	6	13	13	12	11	6	13	8	6	9	1	33	40	72	48	68	66	64	68	52	5
236	0	82	15	19	7	13	18	7	12	10	9	8	11	15	7	10	6	15	6	5	5	1	30	29	54	61	72	69	88	93	45	3
237	0	61	7	10	9	15	9	10	8	8	6	6	10	15	15	10	4	10	7	4	10	1	24	31	60	65	88	83	85	95	63	5
238	0	48	8	10	7	8	9	5	14	11	10	10	13	10	16	15	4	16	8	4	10	1	32	24	61	37	62	94	93	91	51	6
239	0	91	24	21	8	12	12	10	15	16	10	9	9	15	13	14	4	16	13	5	10	1	35	43	46	75	80	84	68	87	59	11
240	0	79	10	12	9	19	18	9	9	10	8	8	15	16	8	9	5	13	9	6	11	1	29	40	54	67	74	62	78	83	43	12
241	0	68	12	12	8	11	11	11	12	15	11	14	16	11	16	8	6	5	11	5	10	3	29	34	70	42	64	76	74	72	66	4
242	0	65	11	10	14	11	11	6	11	15	11	10	15	14	14	15	5	12	12	8	12	3	23	30	68	35	80	68	88	92	71	6
243	0	126	26	20	20	20	27	12	11	6	4	6	7	5	11	6	4	9	4	9	7	1	58	67	44	81	68	71	57	89	49	36
244	0	70	14	12	6	17	10	9	12	9	10	5	8	7	13	13	9	4	11	4	11	3	30	40	77	56	61	75	70	74	48	6
245	0	68	10	14	12	12	9	9	16	11	10	9	16	14	13	16	5	16	7	4	8	1	26	33	66	65	66	82	74	83	69	9
246	0	91	11	14	12	22	15	13	13	14	9	10	9	5	7	12	4	4	10	7	11	4	30	38	61	71	43	58	65	59	26	5
247	0	48	9	7	6	12	8	5	16	15	14	12	12	16	16	16	4	11	8	4	7	1	21	27	43	62	75	79	98	94	44	6
248	0	83	17	6	8	18	15	15	12	11	10	15	6	5	12	14	4	6	8	14	13	1	32	56	59	74	55	86	58	70	37	20
249	1	999	999	999	999	999	999	999	999	999	999	999	999	999	999	999	999	999	999	999	999	999	999	999	999	999	999	999	999	999	999	198
250	0	60	20	9	6	8	9	7	12	13	5	10	11	14	9	9	5	12	14	5	10	2	47	35	72	56	81	60	75	76	58	9
251	0	113	23	20	19	13	24	10	10	6	8	12	14	11	10	8	4	4	11	5	11	1	46	54	64	73	75	66	59	81	26	15
252	0	72	9	14	8	16	13	10	9	9	12	10	10	6	16	12	8	4	10	12	13	4	41	44	69	71	71	54	69	83	55	9
253	0	48	8	8	7	10	7	7	16	16	16	16	13	15	16	16	4	16	11	4	4	1	20	21	57	25	85	99	97	98	76	0
254	1	42	6	6	6	8	9	6	14	15	8	11	6	14	16	16	4	12	7	4	4	1	35	29	44	70	74	75	94	87	26	5
255	0	94	22	14	16	11	19	8	16	13	13	5	14	16	12	12	4	4	9	4	15	4	36	36	91	46	89	75	66	90	37	15
256	0	81	14	18	14	11	15	7	10	12	10	10	16	16	16	10	7	8	14	4	14	1	52	51	60	70	74	76	77	84	44	10
257	0	102	14	23	17	10	21	12	12	12	10	6	14	16	12	13	4	16	13	4	4	1	25	43	55	60	76	75	78	76	61	9
258	0	45	6	10	6	9	7	6	15	16	11	15	13	12	12	12	4	4	6	4	9	1	26	26	37	25	76	80	96	95	29	2
259	0	76	6	20	12	16	12	9	10	16	7	4	13	14	9	8	7	5	14	5	9	1	44	43	61	48	81	76	80	73	43	12
260	0	97	17	18	17	13	18	10	14	9	10	14	16	13	14	11	6	16	14	8	11	1	45	37	50	60	86	69	73	92	56	10
261	0	70	8	13	12	16	11	9	7	7	8	9	8	14	11	14	5	12	11	4	10	1	41	48	58	67	63	55	71	81	40	13
262	0	47	6	8	6	10	7	9	15	13	4	9	9	6	16	14	4	4	5	4	8	1	21	21	63	26	84	89	97	87	48	0
263	0	75	12	11	12	14	13	11	11	16	11	9	16	11	14	8	4	4	8	4	6	1	39	35	61	48	74	70	77	85	50	3
264	0	81	7	18	11	10	20	13	11	14	13	9	14	16	14	14	4	14	16	6	10	1	27	42	56	45	92	87	83	90	71	4
265	0	70	11	14	11	10	13	9	14	16	14	11	15	15	12	13	4	5	7	6	10	1	23	33	58	63	68	70	70	82	37	4
266	0	68	10	13	12	12	9	10	16	16	15	12	16	16	16	14	4	16	8	8	5	1	32	34	59	48	73	81	80	86	68	3
267	0	63	9	13	12	8	11	8	10	10	9	10	16	16	14	16	4	12	11	5	13	1	39	61	76	62	89	61	55	82	72	37
268	0	53	8	11	7	6	11	8	13	16	12	12	16	16	16	16	4	16	10	8	13	1	24	33	66	51	91	76	76	93	65	8
269	0	51	7	10	7	10	8	8	12	16	11	8	16	15	11	14	4	5	8	4	8	1	33	25	49	47	60	75	86	78	42	4
270	0	77	13	20	7	11	15	8	14	16	12	12	14	15	14	10	5	4	12	5	13	1	58	53	54	79	71	68	66	85	39	11
271	0	50	6	9	8	12	8	6	16	16	12	16	14	12	16	13	4	16	5	4	10	1	23	20	44	46	63	72	82	76	51	0
272	0	73	12	10	9	19	9	12	15	14	11	7	16	10	10	12	4	16	7	8	8	1	24	36	54	41	73	78	77	83	67	2
273	0	52	8	11	7	8	8	9	13	15	11	6	8	13	15	9	4	4	11	5	8	2	32	28	50	51	76	88	87	85	30	6
274	1	85	12	12	15	16	17	11	8	8	8	8	8	8	8	8	8	8	8	8	8	2	50	49	48	57	57	60	54	60	45	3
275	0	94	13	24	18	10	22	5	13	15	13	14	16	16	12	14	4	6	16	7	14	1	39	41	55	70	91	73	74	94	38	14
276	0	57	7	15	7	7	12	7	11	13	12	12	16	15	13	10	4	10	9	4	7	1	45	39	57	67	75	75	76	73	46	10
277	0	101	12	20	15	14	25	11	12	12	5	12	4	4	4	15	4	4	13	16	14	4	61	64	55	81	50	66	44	72	26	33
278	0	75	9	16	9	18	11	11	9	7	10	10	15	16	14	11	4	15	9	5	11	1	31	32	56	66	75	72	85	82	53	5
279	0	57	7	13	14	6	8	8	16	16	12	13	15	16	16	16	4	9	13	4	9	1	32	34	63	41	89	91	90	91	62	13
280	0	62	9	14	8	9	12	9	13	15	13	10	14	16	15	16	8	13	7	7	12	4	27	28	68	54	73	65	73	74	44	2
281	0	83	11	9	11	20	16	14	14	13	11	14	10	6	14	14	9	999	8	4	11	1	28	47	58	64	67	69	68	84	41	12
282	0	78	8	24	9	13	14	8	12	11	10	12	8	8	12	14	6	4	8	6	12	1	45	37	58	65	65	76	84	83	27	12
283	0	78	14	16	8	6	24	6	12	16	12	13	7	5	9	14	4	4	7	4	10	4	36	50	51	52	54	85	71	80	62	15
284	0	82	22	13	8	14	13	9	14	16	15	10	9	7	16	16	4	4	4	4	5	1	50	56	53	69	65	80	72	87	30	17
285	0	83	8	20	11	12	22	8	13	16	12	12	16	16	15	14	5	12	16	6	8	1	31	32	60	49	86	83	85	82	49	23
286	0	76	15	11	13	11	13	11	13	16	11	9	14	14	14	12	5	8	11	4	7	1	58	34	59	55	83	73	71	85	61	23
287	0	76	7	14	13	20	9	12	12	10	6	13	13	8	8	14	4	4	8	6	10	1	46	41	48	62	59	64	70	71	30	1
288	0	72	13	8	12	13	11	13	13	15	13	12	14	10	16	15	6	6	8	7	12	1	36	48	53	78	61	93	61	85	58	12
289	0	69	12	14	12	7	14	8	16	16	11	10	12	16	15	12	6	11	15	6	11	3	36	31	55	71	85	63	80	79	40	4
290	0	53	8	5	6	18	8	7	16	16	13	14	11	4	14	16	4	13	4	5	5	1	22	27	36	30	53	79	81	92	41	1
291	0	69	11	13	11	10	12	10	12	16	9	11	13	16	13	11	4	4	13	4	12	3	43	47	57	55	89	72	71	84	52	18
292	0	85	15	20	16	8	14	9	13	16	11	9	16	16	12	11	6	4	13	5	10	2	32	37	58	51	75	79	74	77	44	3
293	0	82	14	13	15	15	11	12	16	11	11	8	15	8	12	11	5	4	12	10	16	4	36	36	70	47	59	68	68	86	55	13
294	1	99	25	24	15	7	17	7	14	16	12	15	15	12	16	11	10	7	11	5	14	2	58	62	56	66	70	91	68	79	53	22
295	0	59	14	8	7	8	9	11	14	16	13	16	15	15	16	13	4	15	10	5	7	1	24	30	63	38	68	69	74	91	73	0
296	0	67	12	12	11	9	9	12	16	13	14	9	11	14	16	12	6	11	11	4	7	1	37	38	49	68	76	69	79	79	45	5
297	0	96	13	18	16	14	15	17	10	16	13	8	13	15	16	12	8	5	13	12	11	2	36	49	64	65	71	65	50	85	63	4
298	0	66	12	10	7	17	8	8	13	15	11	15	12	16	15	15	4	4	9	5	12	1	24	30	52	35	61	73	87	66	39	15
299	0	82	15	21	6	17	14	8	11	8	6	13	11	12	14	14	7	11	12	8	9	1	24	32	54	54	77	68	76	74	56	6
300	0	69	9	20	13	7	12	7	15	14	12	14	15	16	14	14	4	12	14	4	8	2	27	30	53	66	85	72	72	79	40	5
301	0	89	19	13	7	18	15	14	15	12	10	8	11	5	9	11	7	5	5	6	9	1	35	53	52	76	45	62	61	74	48	12
302	0	71	10	19	10	10	10	10	8	11	6	12	13	8	15	13	6	6	10	8	10	1	26	47	63	61	69	60	72	89	46	9
303	0	68	11	18	8	9	13	8	12	16	8	8	15	15	14	11	4	4	16	4	7	1	32	38	44	49	86	88	84	91	36	10
304	0	69	10	10	7	16	15	10	10	9	7	9	10	12	11	12	4	7	9	7	9	1	28	37	53	57	77	73	87	78	41	6
305	0	99	20	19	17	8	23	8	16	12	8	7	999	12	8	8	5	7	15	11	12	1	41	40	59	77	72	74	57	64	57	9
306	0	76	10	17	9	14	13	11	10	7	5	10	8	5	6	13	4	6	9	9	13	2	31	42	45	58	60	52	69	74	46	15
307	0	60	8	14	10	9	10	8	13	15	9	8	14	16	11	11	7	15	14	6	14	1	27	30	64	65	85	80	68	77	57	9
308	1	137	26	25	23	19	31	8	14	14	15	12	15	16	15	16	6	4	16	5	13	1	48	52	61	58	58	61	65	60	51	14
309	0	60	12	14	11	7	10	5	12	15	6	7	15	16	14	14	4	13	8	4	7	1	21	32	38	70	76	74	81	92	30	6
310	0	80	13	20	12	10	13	10	12	15	12	14	15	14	13	14	7	4	10	7	13	1	43	49	71	73	84	72	59	74	44	20
311	0	71	7	12	11	16	14	10	12	12	9	10	10	8	10	11	8	12	8	9	12	1	27	28	62	53	64	66	76	75	49	2
312	0	63	10	9	9	12	12	10	8	8	6	9	10	10	16	13	4	5	9	4	12	2	38	32	69	46	69	63	75	72	38	1
313	0	60	10	9	7	13	10	10	12	12	11	12	11	8	15	15	4	4	6	5	8	1	31	32	56	50	69	85	79	83	28	1
314	0	87	27	23	6	11	7	8	16	10	11	4	16	15	16	16	4	5	6	8	9	1	26	32	69	37	72	78	85	98	32	7
315	0	55	11	9	8	6	9	10	15	16	13	14	15	16	16	12	4	4	10	4	7	1	27	35	64	46	84	83	82	92	64	5
316	0	88	20	13	10	12	18	12	10	11	12	15	12	14	16	14	6	12	12	10	10	1	50	51	52	61	67	64	78	89	68	9
317	0	80	6	22	8	20	12	11	9	10	5	12	4	5	8	16	4	16	4	5	9	1	21	38	58	55	62	69	68	89	56	13
318	0	58	10	13	9	8	8	9	16	15	8	9	13	16	15	8	7	4	16	7	11	1	37	34	47	65	82	50	83	81	32	6
319	0	106	13	16	14	16	27	15	10	14	10	10	11	7	8	13	11	12	9	12	13	3	46	68	67	81	54	69	35	62	43	18
320	0	53	7	10	7	8	10	8	13	10	9	12	16	13	10	16	5	4	10	8	8	1	23	26	60	64	71	57	68	77	32	0
321	0	78	11	17	11	12	15	10	15	16	10	10	14	15	12	6	5	4	13	5	9	2	22	31	62	43	84	82	74	86	51	2
322	0	68	14	13	13	12	8	7	14	14	9	8	16	16	16	14	14	16	9	9	14	1	31	34	76	39	89	68	85	80	42	8
323	0	71	15	10	7	18	7	13	13	14	13	13	8	5	10	14	5	13	5	4	10	1	41	32	47	50	50	63	78	79	43	5
324	0	74	14	7	7	19	13	12	16	13	9	16	9	8	16	16	5	16	4	6	6	1	36	37	59	57	65	79	82	90	55	7
325	0	94	14	12	19	19	16	12	9	10	11	9	10	10	10	9	11	10	10	10	10	1	47	45	59	65	64	57	63	66	45	15
326	0	76	16	13	8	13	15	9	15	16	8	15	16	8	16	14	7	8	6	10	15	1	66	56	43	59	51	74	49	80	60	18
327	0	58	10	11	8	12	8	7	14	16	16	12	11	14	16	16	8	16	11	5	12	1	30	29	53	28	69	85	82	80	65	1
328	0	93	12	24	13	9	21	10	12	14	16	13	16	15	13	14	7	4	14	7	11	3	25	46	59	60	88	64	63	73	39	15
329	0	56	12	11	7	10	9	6	16	16	11	13	16	16	16	14	4	4	11	4	7	1	35	36	54	51	66	74	80	88	61	7
330	0	105	12	25	17	10	30	9	4	6	6	6	7	11	7	10	9	8	12	12	13	4	58	68	77	92	77	45	39	89	60	35
331	0	74	11	13	6	18	12	12	12	12	10	11	12	16	16	14	6	10	11	5	6	1	41	44	59	63	85	63	69	70	51	8
332	0	84	13	18	9	16	12	14	13	15	8	10	16	12	10	6	10	7	14	7	12	2	41	41	63	62	70	62	64	73	34	21
333	0	59	9	18	7	9	9	6	16	16	11	12	16	16	16	15	4	16	10	6	10	1	22	25	57	63	73	85	74	83	64	5
334	0	74	9	18	6	14	14	11	13	12	8	8	14	15	12	12	6	15	11	6	7	1	28	29	61	53	75	68	86	80	51	3
335	0	73	14	16	12	10	12	7	14	15	11	11	13	14	12	9	4	14	9	5	6	1	22	29	56	53	91	72	96	90	30	1
336	0	63	8	11	10	11	12	9	13	15	11	13	15	15	14	9	6	4	8	9	6	1	35	39	52	72	71	64	76	75	24	13
337	0	87	18	13	13	12	16	11	15	16	14	11	15	14	14	14	4	16	13	4	13	1	42	44	51	60	79	75	80	79	68	2
338	0	47	6	10	9	7	8	5	15	16	12	14	13	12	16	15	4	4	8	4	11	3	31	28	55	33	68	65	92	90	42	0
339	0	87	14	18	15	12	15	10	14	14	10	10	11	8	12	12	5	13	10	5	11	1	37	53	54	72	59	70	59	74	56	12
340	0	82	11	21	8	12	17	11	14	12	12	9	4	4	14	13	4	4	8	5	7	4	30	39	50	61	65	86	67	66	46	8
341	0	87	16	20	9	12	17	10	14	13	12	13	16	16	13	13	10	16	13	11	11	1	44	31	64	64	78	59	66	78	56	3
342	0	76	15	14	7	15	13	10	9	8	6	8	14	16	10	11	7	10	11	5	9	2	33	33	56	51	72	70	79	74	40	10
343	0	93	17	17	12	13	17	13	15	16	11	10	15	14	13	11	4	4	10	7	9	3	49	52	63	70	67	66	59	72	41	15
344	0	89	14	23	8	10	17	14	12	11	8	10	12	12	11	12	5	6	12	8	12	1	25	42	51	65	75	65	57	75	45	6
345	0	93	18	17	12	17	15	11	10	8	10	14	12	12	13	14	7	16	10	4	4	1	39	39	58	53	74	70	73	78	43	13
346	0	81	14	18	11	13	10	12	16	16	11	10	16	12	16	14	4	16	7	6	13	1	47	53	69	48	70	59	76	84	66	13
347	0	85	9	16	14	15	15	14	14	6	7	9	6	4	11	16	11	4	8	6	12	3	38	39	85	44	55	65	71	79	33	6
348	0	83	12	18	10	16	13	12	12	12	8	8	12	8	10	16	7	4	12	6	11	2	36	36	65	36	73	68	69	94	59	7
349	0	58	7	11	10	11	9	8	16	13	10	10	10	16	13	8	4	8	13	4	6	1	35	29	61	52	70	78	95	69	41	7
350	0	116	12	18	16	22	25	20	11	9	8	9	16	16	10	9	4	6	16	8	11	1	47	62	52	82	69	63	52	71	24	24
351	0	64	11	10	8	14	13	7	15	16	11	11	11	10	14	12	4	4	8	4	11	1	28	30	31	34	60	84	92	75	41	2
352	0	69	10	18	7	12	13	7	9	10	7	6	11	12	9	12	7	16	9	8	9	1	27	28	52	46	72	64	81	85	54	5
353	0	40	6	8	6	6	8	5	16	16	8	12	4	8	16	16	4	16	15	4	6	1	21	24	86	38	75	78	87	84	62	3
354	0	56	12	12	8	8	9	6	16	14	12	13	11	13	16	16	5	15	5	4	8	1	26	26	64	26	77	96	88	96	74	6
355	0	66	9	12	14	11	9	9	15	13	12	9	15	15	15	11	4	14	13	4	12	1	34	33	58	38	89	80	83	88	65	12
356	0	99	16	10	7	25	22	16	13	15	9	12	15	9	8	11	4	5	8	4	9	1	49	50	46	81	70	92	63	87	39	21
357	0	70	11	11	9	20	8	9	11	15	11	8	15	13	10	12	4	4	7	6	10	1	30	30	68	51	53	68	69	63	38	5
358	0	71	11	10	13	15	10	10	13	14	11	8	7	9	12	8	4	16	12	4	7	1	34	38	61	51	80	76	81	89	56	10
359	0	60	12	9	7	12	9	9	14	16	11	8	15	15	11	12	5	12	14	5	11	1	42	44	64	61	75	59	68	71	39	8
360	0	76	11	10	11	14	13	13	12	12	6	11	16	13	10	15	4	11	7	6	9	1	50	32	65	36	79	53	51	85	43	11
361	0	68	10	19	8	9	11	9	16	14	13	8	14	14	14	12	8	14	9	4	12	2	40	38	58	62	76	81	79	81	49	15
362	0	74	16	14	9	13	13	7	13	12	10	11	16	11	16	11	5	15	10	6	11	1	30	33	59	46	82	77	80	86	64	7
363	0	73	11	6	7	15	14	18	13	10	9	9	5	7	14	14	6	4	7	6	6	2	32	35	62	49	60	84	69	78	48	4
264	0	67	12	10	9	14	11	10	11	12	8	9	9	8	12	8	5	16	5	4	6	1	59	42	45	48	50	60	68	66	26	8
365	0	65	11	15	8	11	11	8	13	10	9	11	10	8	15	12	5	5	9	7	9	2	35	37	61	58	59	65	70	76	40	6
366	1	55	8	11	7	11	11	6	14	14	8	12	13	15	15	13	5	6	9	4	11	1	26	26	60	39	81	84	87	84	50	1
367	0	77	8	19	9	11	15	13	14	15	12	13	15	16	14	13	7	15	7	7	7	1	41	39	58	56	71	74	80	90	53	10
368	0	90	14	16	12	17	13	16	11	11	10	14	8	6	13	13	5	4	9	10	11	2	35	39	52	64	45	42	63	53	29	13
369	0	90	23	17	10	14	14	10	16	13	8	12	12	16	13	11	5	4	8	5	11	3	46	49	72	40	77	77	62	87	41	15
370	0	70	10	19	8	10	13	9	14	15	12	13	4	4	13	11	4	4	7	7	13	2	36	37	62	53	60	61	72	77	48	11
371	0	68	11	11	7	17	10	10	9	10	7	9	11	8	16	14	6	4	5	8	12	1	37	39	61	58	56	53	68	57	33	8
372	0	56	6	9	6	13	14	7	12	6	14	4	11	10	12	13	4	6	5	4	9	1	31	31	71	33	77	75	87	74	36	8
373	0	96	22	23	14	7	17	10	15	16	12	6	15	16	14	10	4	4	10	5	13	3	28	41	79	32	92	79	71	92	42	5
374	0	58	8	13	9	8	11	8	13	14	12	8	16	16	16	14	4	4	12	4	9	3	25	27	62	50	86	83	86	94	39	12
375	0	85	11	18	8	14	18	12	9	10	5	9	8	8	12	12	5	4	7	11	15	1	34	50	64	75	58	51	48	75	48	11
376	0	112	13	21	17	16	27	13	9	8	5	9	12	13	10	9	12	14	9	11	11	1	68	72	61	90	71	54	51	82	50	42
377	0	74	12	12	9	16	11	12	14	16	8	14	13	7	16	12	6	16	10	4	11	1	36	33	61	39	75	60	75	88	58	5
378	0	68	8	15	14	10	11	9	12	14	11	9	14	16	10	15	10	7	12	4	12	2	30	33	71	53	82	77	78	78	63	4
379	0	68	7	17	6	17	10	9	12	11	10	10	5	6	10	15	4	4	8	7	13	1	29	29	55	52	53	59	77	69	34	4
380	0	65	8	8	9	23	8	8	15	16	9	10	11	4	14	16	4	4	4	5	8	2	25	31	60	59	63	69	77	87	31	7
381	0	60	14	8	6	12	9	9	15	13	6	7	16	16	13	14	4	6	6	6	8	1	29	37	58	53	71	84	80	93	52	5
382	1	120	24	16	18	19	24	15	12	12	9	12	16	16	10	9	12	16	11	9	10	4	58	68	54	84	51	66	52	69	36	33
383	0	62	9	12	8	10	10	12	14	16	8	16	16	16	16	16	4	9	6	4	6	1	31	31	58	50	86	74	77	88	60	0
384	0	87	19	19	13	11	12	9	10	12	7	8	16	10	14	11	8	4	10	6	9	2	27	42	51	48	70	53	70	86	43	4
385	0	64	7	11	9	17	8	11	15	16	10	12	16	12	16	16	4	12	10	4	7	1	23	29	53	32	88	94	84	94	48	3
386	0	53	8	7	7	16	8	6	11	12	6	13	12	16	16	14	7	11	9	6	8	2	28	28	57	39	83	86	97	94	58	5
387	0	58	9	9	7	14	9	8	15	15	8	10	12	14	15	13	4	4	6	4	8	1	32	31	67	37	75	89	90	76	37	0
388	0	67	11	13	9	9	11	11	14	16	13	15	15	16	16	13	4	13	12	7	11	1	30	48	64	66	83	66	71	94	50	4
389	0	70	12	24	6	6	11	8	16	16	13	7	16	16	12	15	4	4	11	5	15	1	38	37	57	55	80	68	75	70	38	9
390	0	89	19	11	11	20	16	8	16	11	10	11	4	4	14	13	4	4	7	11	10	1	39	40	45	67	39	60	60	71	30	7
391	0	57	12	8	7	12	9	7	13	12	10	14	15	11	16	13	6	16	9	6	7	1	20	31	40	49	69	83	92	86	50	2
392	0	58	9	12	7	11	9	8	13	15	10	13	16	13	9	11	7	16	7	5	9	1	36	40	38	72	50	72	75	76	52	10
393	0	72	18	19	10	11	7	6	16	14	9	11	12	4	16	14	4	16	5	4	13	1	25	26	51	39	52	74	77	93	54	4
394	0	79	14	11	12	12	16	11	15	14	5	6	10	14	16	16	4	4	11	7	10	1	38	44	65	72	65	59	76	88	36	10
395	0	62	9	13	8	10	13	7	16	16	11	12	16	16	12	12	4	11	8	4	6	2	22	31	52	55	76	92	88	88	48	4
396	1	76	7	14	17	10	17	10	15	14	14	16	16	16	16	16	8	7	9	4	8	2	31	34	61	35	73	92	77	70	57	2
397	0	94	12	15	13	23	15	14	5	4	8	5	8	12	8	9	8	4	16	8	7	1	21	47	64	64	66	58	59	60	39	5
398	0	70	15	11	8	8	16	10	15	15	14	13	12	15	14	16	4	12	10	4	8	1	20	34	66	25	81	78	82	92	67	11
399	0	78	8	20	9	15	13	11	15	12	12	7	6	8	13	9	4	16	8	5	10	1	31	28	46	62	70	61	74	80	49	4
400	1	92	19	20	12	13	14	12	14	14	15	12	16	13	15	12	5	4	13	5	5	2	41	42	60	45	74	88	60	65	60	11
401	0	79	12	14	9	19	13	9	12	9	10	9	8	10	16	7	6	16	9	8	9	1	36	48	61	61	76	70	63	70	51	7
402	0	65	16	10	8	12	9	8	15	16	10	15	16	16	15	16	4	7	4	5	12	3	32	36	51	34	48	86	87	77	42	15
403	0	94	16	18	14	15	15	12	14	12	12	10	16	16	15	13	5	13	11	5	12	2	34	45	58	51	73	73	57	71	63	19
404	0	73	17	13	7	12	15	6	14	16	13	14	16	9	13	16	4	4	5	4	7	1	32	41	49	46	55	84	72	54	50	11
405	0	56	8	8	10	10	11	8	13	16	11	12	15	16	16	14	4	4	12	5	13	2	31	36	56	58	70	79	74	67	34	1
406	0	75	12	20	6	17	9	10	11	14	16	4	11	14	11	8	6	4	8	4	10	3	39	35	72	44	77	90	93	68	32	4
407	0	87	21	16	12	16	9	11	12	13	11	6	12	12	14	13	6	15	10	5	12	1	39	36	81	39	77	73	62	70	56	11
408	0	84	14	17	14	14	14	9	16	16	8	11	15	13	9	9	5	11	13	9	9	4	31	49	91	59	54	81	61	75	40	11
409	0	94	13	19	13	17	16	14	11	11	9	10	16	15	14	14	9	10	12	6	10	1	48	57	72	62	67	67	64	72	50	14
410	0	77	16	18	12	9	14	7	14	14	10	12	14	16	14	14	5	16	11	5	11	1	32	32	69	34	84	88	81	80	63	9
411	0	71	25	9	6	14	7	9	16	16	9	15	16	11	16	14	4	16	4	4	4	1	27	26	38	39	74	91	94	93	65	0
412	0	53	6	12	6	11	8	9	16	16	14	11	16	16	16	16	4	9	10	5	8	1	20	26	64	51	83	80	83	96	59	0
413	0	116	22	14	18	23	21	14	10	15	10	10	10	8	12	10	7	4	8	12	9	3	42	55	58	66	50	65	52	72	40	20
414	0	86	10	18	13	23	12	9	10	10	16	9	16	13	13	15	4	4	9	8	15	2	33	37	64	62	58	68	67	80	43	5
415	1	56	11	6	7	14	9	8	15	11	12	12	14	7	16	8	4	9	10	5	9	1	35	43	49	42	72	90	85	90	38	11
416	0	71	12	10	8	13	14	12	14	12	12	11	8	4	14	12	4	4	5	6	8	2	40	39	63	52	48	63	62	68	46	15
417	0	99	16	16	11	15	21	16	9	9	5	10	14	16	13	12	4	15	14	9	11	1	49	60	61	75	77	58	49	66	46	22
418	0	88	18	21	9	13	14	11	12	14	12	8	16	15	14	12	7	16	9	10	12	1	33	40	62	45	73	69	70	87	57	10
419	0	86	16	17	9	15	16	10	11	10	12	8	5	4	11	11	4	4	8	5	14	2	53	52	54	69	47	70	57	70	37	15
420	0	94	16	22	11	6	24	11	14	16	8	12	16	16	13	11	12	4	13	9	14	2	52	61	47	89	76	81	56	83	45	31
421	0	72	12	17	11	10	11	9	15	14	12	15	12	15	15	11	9	5	14	7	12	2	31	33	54	52	65	75	80	79	62	4
422	0	77	12	12	11	13	18	8	12	11	8	14	11	14	12	10	4	4	13	8	11	1	30	39	54	62	64	71	82	86	49	6
423	0	56	8	10	8	9	14	5	12	12	7	8	9	11	10	11	5	7	7	4	7	1	26	36	47	55	58	79	87	72	43	4
424	0	76	14	16	11	12	12	9	12	16	11	10	12	8	11	12	5	4	9	9	8	2	38	37	58	52	61	72	69	72	46	7
425	0	77	12	15	11	15	13	9	16	16	12	10	16	11	12	13	8	16	8	9	10	1	20	37	63	63	71	69	63	61	59	1
426	0	116	15	24	24	13	25	10	11	10	10	16	9	8	10	16	4	8	16	8	14	2	25	59	54	75	67	55	56	74	50	22
427	0	72	11	21	6	11	11	10	14	15	4	8	8	11	10	16	4	10	12	5	11	1	49	48	63	66	81	59	66	61	46	4
428	0	84	11	25	21	6	13	7	16	16	14	6	7	10	14	11	4	12	10	4	9	3	33	31	69	44	44	68	87	79	70	0
429	0	91	13	16	14	15	16	15	11	14	11	12	13	10	15	14	4	16	9	7	9	1	44	43	54	58	66	71	70	74	50	9
430	0	61	10	7	7	14	10	11	13	15	9	11	14	8	15	13	4	16	5	5	11	1	38	37	62	46	51	76	69	84	65	7
431	0	66	10	11	7	17	9	11	14	16	10	13	16	11	12	12	6	8	7	8	13	1	25	30	52	46	72	70	77	74	43	11
432	0	65	12	11	8	12	8	12	12	14	9	8	12	13	16	12	5	12	8	6	7	1	33	40	56	67	77	74	76	86	57	10
433	0	43	6	5	7	9	10	5	15	16	14	12	16	16	16	16	4	10	12	4	6	1	27	25	59	40	75	74	88	81	41	1
434	0	66	8	10	10	15	12	9	10	14	8	11	6	7	7	9	5	4	9	4	7	2	34	42	74	51	62	72	77	72	47	1
435	0	78	15	9	9	19	13	11	16	16	9	10	4	4	14	12	7	4	5	4	6	1	34	44	50	50	40	88	83	68	26	8
436	0	77	12	15	11	14	14	9	10	12	10	12	14	16	12	11	5	16	9	7	10	1	23	39	62	68	85	58	73	89	59	9
437	0	48	6	10	8	9	8	5	14	16	10	5	16	15	16	16	6	14	8	4	7	1	35	25	70	39	81	84	86	91	57	6
438	0	64	9	11	7	12	11	12	16	16	10	9	11	6	16	16	4	4	9	8	9	1	29	35	70	49	62	90	87	80	55	7
439	0	46	6	9	6	9	7	8	15	16	8	12	15	16	11	12	4	13	7	6	12	1	29	29	52	65	67	85	91	90	48	4
440	0	82	14	15	11	18	11	11	14	14	10	11	16	16	15	7	4	16	12	5	8	1	48	39	56	51	81	83	78	81	67	8
441	0	80	18	14	9	16	10	11	15	16	12	16	12	5	16	15	4	16	8	4	11	1	22	29	46	58	77	60	83	85	57	7
442	0	53	11	7	7	8	7	12	16	16	15	13	14	12	16	16	4	16	4	4	4	1	20	22	38	42	73	99	80	93	57	0
443	0	69	13	8	13	15	10	8	11	6	5	6	7	6	7	12	6	14	7	7	13	1	25	33	54	56	43	61	74	57	48	2
444	0	67	8	12	7	15	9	15	13	10	12	14	14	12	14	12	4	16	9	6	10	1	35	41	56	60	61	64	71	76	44	7
445	0	43	6	5	6	10	7	7	16	15	7	13	14	12	15	12	4	7	5	4	8	1	33	34	56	41	65	82	88	87	28	2
446	0	81	9	13	13	23	13	8	11	14	12	10	11	11	12	12	4	4	9	4	4	2	43	46	65	44	75	80	76	81	38	12
447	0	54	6	9	6	12	10	9	16	16	13	14	8	13	15	13	6	5	11	4	8	1	29	29	50	43	83	88	99	89	64	2
448	0	53	8	10	6	13	7	8	11	14	10	10	15	13	12	8	5	7	6	4	10	1	26	30	60	33	84	78	81	88	37	2
449	0	84	13	18	8	15	16	11	13	16	8	6	16	15	14	14	6	14	7	5	8	1	42	50	54	56	73	85	74	83	55	13
450	0	66	7	12	9	17	9	10	7	8	11	5	9	9	7	9	5	7	5	4	7	1	32	34	64	65	60	61	86	83	26	3
451	0	86	7	15	11	20	15	17	9	8	8	11	9	9	13	11	6	4	7	11	13	1	39	46	64	71	62	44	49	70	28	11
452	0	57	6	12	6	15	8	9	12	13	8	9	16	16	14	14	4	4	6	4	8	3	25	26	55	38	74	73	86	90	37	7
453	0	63	13	14	8	10	9	7	16	16	14	9	16	16	14	16	5	15	8	6	8	1	33	25	49	36	82	82	80	87	59	2
454	0	89	12	11	16	17	18	14	14	16	10	11	15	7	7	12	5	999	12	4	15	1	33	31	53	63	64	53	72	70	46	8
455	0	69	12	14	6	10	16	10	14	12	10	13	14	16	12	16	4	4	11	8	10	2	27	32	50	79	83	55	90	91	23	1
456	0	52	12	9	6	10	9	5	12	9	9	7	10	8	13	15	4	15	5	6	9	1	20	23	53	38	56	75	86	85	58	1
457	0	71	8	15	6	21	10	9	14	16	12	12	9	8	15	13	5	16	7	8	16	1	36	39	36	64	55	75	80	79	58	4
458	0	91	13	16	14	13	20	11	11	12	9	10	15	12	10	12	6	16	10	7	14	1	40	50	69	62	70	67	67	60	56	12
459	0	63	9	17	9	10	10	6	13	13	11	7	15	14	14	15	4	8	14	4	9	2	39	39	74	44	71	93	69	60	60	15
460	0	71	18	10	7	14	9	11	15	14	11	10	11	12	16	15	4	4	11	4	7	2	30	38	67	43	62	72	71	91	49	2
461	0	68	8	17	12	8	13	9	16	16	16	6	16	16	16	16	4	16	12	4	11	1	34	32	54	53	86	88	82	95	74	3
462	0	62	7	10	8	12	12	11	11	12	8	8	8	8	12	12	4	4	7	5	7	1	24	32	56	39	68	58	77	71	43	0
463	0	144	29	17	26	13	29	25	8	16	13	14	7	6	10	14	7	4	8	13	7	4	63	65	73	95	68	70	43	85	38	40
464	0	52	6	10	6	13	10	6	13	11	8	8	8	11	10	13	4	4	5	6	5	1	20	23	52	41	70	77	95	85	36	1
465	0	89	14	11	9	15	25	10	9	12	12	10	9	9	10	11	6	12	10	7	7	1	33	56	49	61	70	62	63	80	41	15
466	1	68	18	10	7	11	8	12	10	9	7	12	15	16	16	16	5	6	8	6	9	1	38	37	66	46	81	87	82	98	46	6
467	0	84	15	14	14	14	17	8	12	13	9	8	12	12	9	12	4	4	9	5	9	999	31	41	56	77	60	69	67	63	34	16
468	0	69	13	13	9	12	11	9	16	16	12	12	15	15	16	16	4	16	8	5	10	1	40	40	50	63	79	73	82	89	62	9
469	0	72	12	16	10	11	13	8	7	16	13	10	12	12	8	13	4	4	11	4	13	1	42	34	69	51	88	56	83	79	29	11
470	0	106	19	18	11	18	23	13	11	14	8	10	12	16	11	16	4	4	10	6	11	1	32	50	67	45	74	66	68	72	50	9
471	0	55	7	10	7	9	10	10	15	16	11	14	14	16	16	14	5	15	13	8	12	1	29	37	54	51	76	72	85	88	59	2
472	0	69	12	12	9	11	13	10	14	14	11	14	15	12	16	16	4	4	10	5	7	3	30	39	65	53	77	70	79	90	43	5
474	0	65	8	8	11	11	13	12	13	11	10	9	13	16	10	16	4	9	6	5	12	1	33	32	76	65	73	57	57	73	49	12
473	0	74	11	17	10	10	14	9	13	15	9	9	15	12	13	10	6	4	13	5	10	1	32	45	61	90	86	74	80	89	36	8
475	0	77	12	17	10	9	18	7	13	16	11	4	16	16	12	14	4	4	16	4	7	2	40	60	67	69	80	84	74	95	41	21
476	0	62	6	8	9	16	12	9	13	11	8	15	13	16	8	14	4	4	6	9	11	1	49	35	55	62	66	73	63	77	38	9
477	0	55	9	9	7	8	11	9	15	14	7	12	16	14	16	15	4	16	15	5	6	1	35	36	55	58	75	86	90	93	65	12
478	0	47	9	9	8	6	7	7	16	16	14	8	8	7	16	16	4	16	10	4	7	1	21	22	66	30	61	89	86	85	68	3
479	0	40	7	8	6	6	7	5	16	16	14	14	10	11	16	15	4	4	5	4	5	1	22	21	42	39	81	93	91	96	58	2
480	0	88	11	12	15	19	15	13	16	11	10	8	12	9	10	9	4	4	12	7	9	1	36	48	66	57	52	57	63	60	37	8
481	0	47	6	8	12	6	9	5	16	16	14	16	16	16	16	16	4	16	14	4	9	1	20	23	66	43	94	68	99	96	70	0
482	0	105	19	19	15	15	21	12	12	9	10	8	8	13	12	14	4	15	12	8	11	1	51	51	66	62	63	60	58	73	54	16
483	0	51	6	9	7	12	7	9	12	12	14	12	9	4	8	8	4	999	8	4	5	1	23	28	57	48	61	67	72	69	37	2
484	0	69	9	14	11	6	15	12	12	15	9	12	16	11	13	11	4	6	13	7	10	3	35	44	63	60	72	73	79	70	45	12
485	0	107	20	20	7	15	23	19	12	15	12	10	8	8	10	12	4	8	9	8	11	1	65	58	54	70	54	79	60	75	42	28
486	0	97	17	20	16	8	22	10	11	14	14	15	14	16	14	14	13	15	11	11	11	1	26	42	58	69	83	78	72	84	52	18
487	0	102	18	17	12	19	15	17	8	9	7	4	15	7	15	13	4	16	5	7	9	3	36	50	52	61	76	55	61	88	45	23
488	0	58	8	10	8	12	9	10	14	12	9	13	14	14	15	13	5	12	10	4	9	1	30	32	52	56	65	65	77	77	56	0
489	0	46	7	8	6	9	7	8	16	16	12	16	12	12	9	16	4	16	8	4	4	1	20	23	49	36	90	94	97	93	61	2
490	0	59	6	14	7	10	12	9	13	16	11	9	15	15	14	8	4	15	11	4	8	1	34	27	57	41	77	73	90	83	66	6
491	0	86	12	15	13	12	17	13	8	11	10	12	10	12	14	13	8	4	9	12	12	1	57	57	54	71	66	65	53	76	40	20
492	0	52	6	8	8	12	9	8	13	16	13	14	16	16	16	11	4	6	16	4	5	1	21	23	57	33	74	89	92	92	58	3
493	0	70	10	14	8	14	13	9	10	12	12	10	13	15	10	12	5	10	10	10	10	1	35	40	56	66	64	58	75	67	43	7
494	0	77	11	10	12	18	12	12	16	16	14	10	15	16	16	14	4	4	7	4	7	2	21	29	58	44	74	78	79	82	43	0
495	0	75	8	20	8	18	12	7	5	9	9	14	8	8	16	12	6	16	6	11	8	1	50	35	43	56	70	63	71	94	57	12
496	0	80	15	15	12	13	14	8	15	15	13	10	14	15	15	14	8	13	10	10	15	1	20	27	69	46	80	83	71	78	53	3
497	1	78	11	12	12	16	15	10	10	9	10	10	11	11	12	14	8	4	8	8	9	1	33	39	58	61	65	52	68	68	43	5
498	0	55	9	15	7	9	7	7	16	16	12	12	16	5	15	12	5	16	7	6	8	1	21	29	47	37	68	86	86	87	54	3
499	0	92	16	20	10	14	16	14	11	10	12	8	15	16	16	15	6	5	13	6	12	1	28	37	59	68	82	57	69	92	39	3
500	0	111	22	22	18	7	20	18	15	16	14	12	16	16	16	16	4	16	13	4	11	1	36	41	69	64	77	71	64	87	63	15
501	0	72	10	19	13	9	12	7	16	14	16	14	12	14	13	10	4	8	11	5	7	1	33	34	76	46	75	64	83	78	53	6
502	0	85	13	24	13	9	13	10	13	16	14	11	13	16	16	10	4	4	15	5	11	1	26	36	59	48	77	52	61	88	53	16
503	0	64	8	10	10	15	9	9	14	14	11	10	16	12	15	11	4	6	7	4	11	1	36	30	52	36	78	69	79	85	50	4
504	0	80	17	11	9	16	14	10	14	12	9	9	16	14	16	12	12	16	8	8	12	1	38	57	50	50	68	80	65	88	62	5
505	0	69	12	11	12	12	12	8	13	11	8	11	16	16	13	11	5	16	12	8	11	1	39	38	75	42	85	70	64	84	53	17
506	0	62	7	6	6	22	9	11	9	14	10	12	7	7	14	13	4	4	5	5	12	1	25	28	58	41	57	72	79	90	19	8
507	0	79	9	17	10	18	13	10	12	15	12	12	11	9	13	11	7	4	8	7	9	2	42	37	53	55	55	67	76	72	34	9
508	0	104	21	21	15	16	16	13	12	12	8	12	12	4	12	12	6	8	12	4	13	4	47	45	79	42	60	75	54	80	53	12
