# Supplementary material for: Testing the Effectiveness of 3D Film for Laboratory-Based Studies of Emotion
Source: PLoS One. 2014 Aug 29;9(8):e105554. doi: 10.1371/journal.pone.0105554 (PMC4149373; doi:10.1371/journal.pone.0105554)
Supplement: Codebook S1 — Physiology codebook. (CSV) [file pone.0105554.s006.csv]

Variable	Label	Missing Values	*note: 555 denotes value missing because participant did not see this film clip. 999 denotes value missing due to equipment error or participant non-compliance/misunderstanding
kPol2d	Filter variable for Polar Express 2D clip. 1 = exclude from analyses
kPol3d	Filter variable for Polar Express 3D clip. 1 = exclude from analyses
kMBV2d	Filter variable for My Bloody Valentine 2D clip. 1 = exclude from analyses
kMBV3d	Filter variable for My Bloody Valentine 3D clip. 1 = exclude from analyses
kDM2d	Filter variable for Despicable Me 2D clip. 1 = exclude from analyses
kDM3d	Filter variable for Despicable Me 3D clip. 1 = exclude from analyses
kTang2d	Filter variable for Tangled 2D clip. 1 = exclude from analyses
kTang3d	Filter variable for Tangled 3D clip. 1 = exclude from analyses
WtoWcm	Distance between ventral impedance electrodes in centimeters	999
Sex	biological sex	999
Age	age in years	999
Height	height in inches	999
Weight	weight in pounds	999
Hand	dominant hand	999
Group	film clips presentation format order. 0 = 2D first, 1 = 3D first	999
sawPol	1 = participant saw Polar Express clip
sawMBV	1 = participant saw My Bloody Valentine clip
sawDesMe	1 = participant saw Despicable Me clip
sawTangl	1 = participant saw Tangled clip
B1EDA1	Number of electrodermal responses during 1st epoch of last minute of initial resting baseline	999.00, 555.00
B1EDA2	Number of electrodermal responses during 2nd epoch of last minute of initial resting baseline	999.00, 555.00
B1TON1	Tonic period during 1st epoch of last minute of initial resting baseline	999.00, 555.00
B1TON2	Tonic period during 2nd epoch of last minute of initial resting baseline	999.00, 555.00
B1HR1	Heart rate during 1st epoch of last minute of initial resting baseline	999.00, 555.00
B1HR2	Heart rate during 2nd epoch of last minute of initial resting baseline	999.00, 555.00
B1RSA1	Respiratory sinus arrhythmia during 1st epoch of last minute of initial resting baseline	999.00, 555.00
B1RSA2	Respiratory sinus arrhythmia during 2nd epoch of last minute of initial resting baseline	999.00, 555.00
B1PEP1	Cardiac pre-ejection period during 1st epoch of last minute of initial resting baseline	999.00, 555.00
B1PEP2	Cardiac pre-ejection period during 2nd epoch of last minute of initial resting baseline	999.00, 555.00
aPEDAb1	Number of electrodermal responses during epoch 1 of baseline immediately preceding first presentation of Polar Express	999.00, 555.00
aPEDAb2	Number of electrodermal responses during epoch 2 of baseline immediately preceding first presentation of Polar Express	999.00, 555.00
aPEDA1	Number of electrodermal responses during epoch 1 of first presentation of Polar Express clip	999.00, 555.00
aPEDA2	Number of electrodermal responses during epoch 2 of first presentation of Polar Express clip	999.00, 555.00
aPEDA3	Number of electrodermal responses during epoch 3 of first presentation of Polar Express clip	999.00, 555.00
aPEDA4	Number of electrodermal responses during epoch 4 of first presentation of Polar Express clip	999.00, 555.00
aPEDA5	Number of electrodermal responses during epoch 5 of first presentation of Polar Express clip	999.00, 555.00
aPEDA6	Number of electrodermal responses during epoch 6 of first presentation of Polar Express clip	999.00, 555.00
aPEDA7	Number of electrodermal responses during epoch 7 of first presentation of Polar Express clip	999.00, 555.00
aPEDA8	Number of electrodermal responses during epoch 8 of first presentation of Polar Express clip	999.00, 555.00
aPEDA9	Number of electrodermal responses during epoch 9 of first presentation of Polar Express clip	999.00, 555.00
aPEDA10	Number of electrodermal responses during epoch 10 of first presentation of Polar Express clip	999.00, 555.00
aPTONb1	Tonic period during epoch 1 of baseline immediately preceding first presentation of Polar Express	999.00, 555.00
aPTONb2	Tonic period during epoch 2 of baseline immediately preceding first presentation of Polar Express	999.00, 555.00
aPTON1	Tonic period during epoch 1 of first presentation of Polar Express clip	999.00, 555.00
aPTON2	Tonic period during epoch 2 of first presentation of Polar Express clip	999.00, 555.00
aPTON3	Tonic period during epoch 3 of first presentation of Polar Express clip	999.00, 555.00
aPTON4	Tonic period during epoch 4 of first presentation of Polar Express clip	999.00, 555.00
aPTON5	Tonic period during epoch 5 of first presentation of Polar Express clip	999.00, 555.00
aPTON6	Tonic period during epoch 6 of first presentation of Polar Express clip	999.00, 555.00
aPTON7	Tonic period during epoch 7 of first presentation of Polar Express clip	999.00, 555.00
aPTON8	Tonic period during epoch 8 of first presentation of Polar Express clip	999.00, 555.00
aPTON9	Tonic period during epoch 9 of first presentation of Polar Express clip	999.00, 555.00
aPTON10	Tonic period during epoch 10 of first presentation of Polar Express clip	999.00, 555.00
aPHRb1	Heart rate during epoch 1 of baseline immediately preceding first presentation of Polar Express	999.00, 555.00
aPHRb2	Heart rate during epoch 2 of baseline immediately preceding first presentation of Polar Express	999.00, 555.00
aPHR1	Heart rate during epoch 1 of first presentation of Polar Express clip	999.00, 555.00
aPHR2	Heart rate during epoch 2 of first presentation of Polar Express clip	999.00, 555.00
aPHR3	Heart rate during epoch 3 of first presentation of Polar Express clip	999.00, 555.00
aPHR4	Heart rate during epoch 4 of first presentation of Polar Express clip	999.00, 555.00
aPHR5	Heart rate during epoch 5 of first presentation of Polar Express clip	999.00, 555.00
aPHR6	Heart rate during epoch 6 of first presentation of Polar Express clip	999.00, 555.00
aPHR7	Heart rate during epoch 7 of first presentation of Polar Express clip	999.00, 555.00
aPHR8	Heart rate during epoch 8 of first presentation of Polar Express clip	999.00, 555.00
aPHR9	Heart rate during epoch 9 of first presentation of Polar Express clip	999.00, 555.00
aPHR10	Heart rate during epoch 10 of first presentation of Polar Express clip	999.00, 555.00
aPRSAb1	Respiratory sinus arrhythmia during epoch 1 of baseline immediately preceding first presentation of Polar Express	999.00, 555.00
aPRSAb2	Respiratory sinus arrhythmia during epoch 2 of baseline immediately preceding first presentation of Polar Express	999.00, 555.00
aPRSA1	Respiratory sinus arrhythmia during epoch 1 of first presentation of Polar Express clip	999.00, 555.00
aPRSA2	Respiratory sinus arrhythmia during epoch 2 of first presentation of Polar Express clip	999.00, 555.00
aPRSA3	Respiratory sinus arrhythmia during epoch 3 of first presentation of Polar Express clip	999.00, 555.00
aPRSA4	Respiratory sinus arrhythmia during epoch 4 of first presentation of Polar Express clip	999.00, 555.00
aPRSA5	Respiratory sinus arrhythmia during epoch 5 of first presentation of Polar Express clip	999.00, 555.00
aPRSA6	Respiratory sinus arrhythmia during epoch 6 of first presentation of Polar Express clip	999.00, 555.00
aPRSA7	Respiratory sinus arrhythmia during epoch 7 of first presentation of Polar Express clip	999.00, 555.00
aPRSA8	Respiratory sinus arrhythmia during epoch 8 of first presentation of Polar Express clip	999.00, 555.00
aPRSA9	Respiratory sinus arrhythmia during epoch 9 of first presentation of Polar Express clip	999.00, 555.00
aPRSA10	Respiratory sinus arrhythmia during epoch 10 of first presentation of Polar Express clip	999.00, 555.00
aPPEPb1	Cardiac pre-ejection period during epoch 1 of baseline immediately preceding first presentation of Polar Express	999.00, 555.00
aPPEPb2	Cardiac pre-ejection period during epoch 2 of baseline immediately preceding first presentation of Polar Express	999.00, 555.00
aPPEP1	Cardiac pre-ejection period during epoch 1 of first presentation of Polar Express clip	999.00, 555.00
aPPEP2	Cardiac pre-ejection period during epoch 2 of first presentation of Polar Express clip	999.00, 555.00
aPPEP3	Cardiac pre-ejection period during epoch 3 of first presentation of Polar Express clip	999.00, 555.00
aPPEP4	Cardiac pre-ejection period during epoch 4 of first presentation of Polar Express clip	999.00, 555.00
aPPEP5	Cardiac pre-ejection period during epoch 5 of first presentation of Polar Express clip	999.00, 555.00
aPPEP6	Cardiac pre-ejection period during epoch 6 of first presentation of Polar Express clip	999.00, 555.00
aPPEP7	Cardiac pre-ejection period during epoch 7 of first presentation of Polar Express clip	999.00, 555.00
aPPEP8	Cardiac pre-ejection period during epoch 8 of first presentation of Polar Express clip	999.00, 555.00
aPPEP9	Cardiac pre-ejection period during epoch 9 of first presentation of Polar Express clip	999.00, 555.00
aPPEP10	Cardiac pre-ejection period during epoch 10 of first presentation of Polar Express clip	999.00, 555.00
bPEDAb1	Number of electrodermal responses during epoch 1 of baseline immediately preceding second presentation of Polar Express	999.00, 555.00
bPEDAb2	Number of electrodermal responses during epoch 2 of baseline immediately preceding second presentation of Polar Express	999.00, 555.00
bPEDA1	Number of electrodermal responses during epoch 1 of second presentation of Polar Express clip	999.00, 555.00
bPEDA2	Number of electrodermal responses during epoch 2 of second presentation of Polar Express clip	999.00, 555.00
bPEDA3	Number of electrodermal responses during epoch 3 of second presentation of Polar Express clip	999.00, 555.00
bPEDA4	Number of electrodermal responses during epoch 4 of second presentation of Polar Express clip	999.00, 555.00
bPEDA5	Number of electrodermal responses during epoch 5 of second presentation of Polar Express clip	999.00, 555.00
bPEDA6	Number of electrodermal responses during epoch 6 of second presentation of Polar Express clip	999.00, 555.00
bPEDA7	Number of electrodermal responses during epoch 7 of second presentation of Polar Express clip	999.00, 555.00
bPEDA8	Number of electrodermal responses during epoch 8 of second presentation of Polar Express clip	999.00, 555.00
bPEDA9	Number of electrodermal responses during epoch 9 of second presentation of Polar Express clip	999.00, 555.00
bPEDA10	Number of electrodermal responses during epoch 10 of second presentation of Polar Express clip	999.00, 555.00
bPTONb1	Tonic period during epoch 1 of baseline immediately preceding second presentation of Polar Express	999.00, 555.00
bPTONb2	Tonic period during epoch 2 of baseline immediately preceding second presentation of Polar Express	999.00, 555.00
bPTON1	Tonic period during epoch 1 of second presentation of Polar Express clip	999.00, 555.00
bPTON2	Tonic period during epoch 2 of second presentation of Polar Express clip	999.00, 555.00
bPTON3	Tonic period during epoch 3 of second presentation of Polar Express clip	999.00, 555.00
bPTON4	Tonic period during epoch 4 of second presentation of Polar Express clip	999.00, 555.00
bPTON5	Tonic period during epoch 5 of second presentation of Polar Express clip	999.00, 555.00
bPTON6	Tonic period during epoch 6 of second presentation of Polar Express clip	999.00, 555.00
bPTON7	Tonic period during epoch 7 of second presentation of Polar Express clip	999.00, 555.00
bPTON8	Tonic period during epoch 8 of second presentation of Polar Express clip	999.00, 555.00
bPTON9	Tonic period during epoch 9 of second presentation of Polar Express clip	999.00, 555.00
bPTON10	Tonic period during epoch 10 of second presentation of Polar Express clip	999.00, 555.00
bPHRb1	Heart rate during epoch 1 of baseline immediately preceding second presentation of Polar Express	999.00, 555.00
bPHRb2	Heart rate during epoch 2 of baseline immediately preceding second presentation of Polar Express	999.00, 555.00
bPHR1	Heart rate during epoch 1 of second presentation of Polar Express clip	999.00, 555.00
bPHR2	Heart rate during epoch 2 of second presentation of Polar Express clip	999.00, 555.00
bPHR3	Heart rate during epoch 3 of second presentation of Polar Express clip	999.00, 555.00
bPHR4	Heart rate during epoch 4 of second presentation of Polar Express clip	999.00, 555.00
bPHR5	Heart rate during epoch 5 of second presentation of Polar Express clip	999.00, 555.00
bPHR6	Heart rate during epoch 6 of second presentation of Polar Express clip	999.00, 555.00
bPHR7	Heart rate during epoch 7 of second presentation of Polar Express clip	999.00, 555.00
bPHR8	Heart rate during epoch 8 of second presentation of Polar Express clip	999.00, 555.00
bPHR9	Heart rate during epoch 9 of second presentation of Polar Express clip	999.00, 555.00
bPHR10	Heart rate during epoch 10 of second presentation of Polar Express clip	999.00, 555.00
bPRSAb1	Respiratory sinus arrhythmia during epoch 1 of baseline immediately preceding second presentation of Polar Express	999.00, 555.00
bPRSAb2	Respiratory sinus arrhythmia during epoch 2 of baseline immediately preceding second presentation of Polar Express	999.00, 555.00
bPRSA1	Respiratory sinus arrhythmia during epoch 1 of second presentation of Polar Express clip	999.00, 555.00
bPRSA2	Respiratory sinus arrhythmia during epoch 2 of second presentation of Polar Express clip	999.00, 555.00
bPRSA3	Respiratory sinus arrhythmia during epoch 3 of second presentation of Polar Express clip	999.00, 555.00
bPRSA4	Respiratory sinus arrhythmia during epoch 4 of second presentation of Polar Express clip	999.00, 555.00
bPRSA5	Respiratory sinus arrhythmia during epoch 5 of second presentation of Polar Express clip	999.00, 555.00
bPRSA6	Respiratory sinus arrhythmia during epoch 6 of second presentation of Polar Express clip	999.00, 555.00
bPRSA7	Respiratory sinus arrhythmia during epoch 7 of second presentation of Polar Express clip	999.00, 555.00
bPRSA8	Respiratory sinus arrhythmia during epoch 8 of second presentation of Polar Express clip	999.00, 555.00
bPRSA9	Respiratory sinus arrhythmia during epoch 9 of second presentation of Polar Express clip	999.00, 555.00
bPRSA10	Respiratory sinus arrhythmia during epoch 10 of second presentation of Polar Express clip	999.00, 555.00
bPPEPb1	Cardiac pre-ejection period during epoch 1 of baseline immediately preceding second presentation of Polar Express	999.00, 555.00
bPPEPb2	Cardiac pre-ejection period during epoch 2 of baseline immediately preceding second presentation of Polar Express	999.00, 555.00
bPPEP1	Cardiac pre-ejection period during epoch 1 of second presentation of Polar Express clip	999.00, 555.00
bPPEP2	Cardiac pre-ejection period during epoch 2 of second presentation of Polar Express clip	999.00, 555.00
bPPEP3	Cardiac pre-ejection period during epoch 3 of second presentation of Polar Express clip	999.00, 555.00
bPPEP4	Cardiac pre-ejection period during epoch 4 of second presentation of Polar Express clip	999.00, 555.00
bPPEP5	Cardiac pre-ejection period during epoch 5 of second presentation of Polar Express clip	999.00, 555.00
bPPEP6	Cardiac pre-ejection period during epoch 6 of second presentation of Polar Express clip	999.00, 555.00
bPPEP7	Cardiac pre-ejection period during epoch 7 of second presentation of Polar Express clip	999.00, 555.00
bPPEP8	Cardiac pre-ejection period during epoch 8 of second presentation of Polar Express clip	999.00, 555.00
bPPEP9	Cardiac pre-ejection period during epoch 9 of second presentation of Polar Express clip	999.00, 555.00
bPPEP10	Cardiac pre-ejection period during epoch 10 of second presentation of Polar Express clip	999.00, 555.00
aMEDAb1	Number of electrodermal responses during epoch 1 of baseline immediately preceding first presentation of My Bloody Valentine	999.00, 555.00
aMEDAb2	Number of electrodermal responses during epoch 2 of baseline immediately preceding first presentation of My Bloody Valentine	999.00, 555.00
aMEDA1	Number of electrodermal responses during epoch 1 of first presentation of My Bloody Valentine clip	999.00, 555.00
aMEDA2	Number of electrodermal responses during epoch 2 of first presentation of My Bloody Valentine clip	999.00, 555.00
aMEDA3	Number of electrodermal responses during epoch 3 of first presentation of My Bloody Valentine clip	999.00, 555.00
aMEDA4	Number of electrodermal responses during epoch 4 of first presentation of My Bloody Valentine clip	999.00, 555.00
aMEDA5	Number of electrodermal responses during epoch 5 of first presentation of My Bloody Valentine clip	999.00, 555.00
aMEDA6	Number of electrodermal responses during epoch 6 of first presentation of My Bloody Valentine clip	999.00, 555.00
aMEDA7	Number of electrodermal responses during epoch 7 of first presentation of My Bloody Valentine clip	999.00, 555.00
aMEDA8	Number of electrodermal responses during epoch 8 of first presentation of My Bloody Valentine clip	999.00, 555.00
aMEDA9	Number of electrodermal responses during epoch 9 of first presentation of My Bloody Valentine clip	999.00, 555.00
aMEDA10	Number of electrodermal responses during epoch 10 of first presentation of My Bloody Valentine clip	999.00, 555.00
aMTONb1	Tonic period during epoch 1 of baseline immediately preceding first presentation of My Bloody Valentine	999.00, 555.00
aMTONb2	Tonic period during epoch 2 of baseline immediately preceding first presentation of My Bloody Valentine	999.00, 555.00
aMTON1	Tonic period during epoch 1 of first presentation of My Bloody Valentine clip	999.00, 555.00
aMTON2	Tonic period during epoch 2 of first presentation of My Bloody Valentine clip	999.00, 555.00
aMTON3	Tonic period during epoch 3 of first presentation of My Bloody Valentine clip	999.00, 555.00
aMTON4	Tonic period during epoch 4 of first presentation of My Bloody Valentine clip	999.00, 555.00
aMTON5	Tonic period during epoch 5 of first presentation of My Bloody Valentine clip	999.00, 555.00
aMTON6	Tonic period during epoch 6 of first presentation of My Bloody Valentine clip	999.00, 555.00
aMTON7	Tonic period during epoch 7 of first presentation of My Bloody Valentine clip	999.00, 555.00
aMTON8	Tonic period during epoch 8 of first presentation of My Bloody Valentine clip	999.00, 555.00
aMTON9	Tonic period during epoch 9 of first presentation of My Bloody Valentine clip	999.00, 555.00
aMTON10	Tonic period during epoch 10 of first presentation of My Bloody Valentine clip	999.00, 555.00
aMHRb1	Heart rate during epoch 1 of baseline immediately preceding first presentation of My Bloody Valentine	999.00, 555.00
aMHRb2	Heart rate during epoch 2 of baseline immediately preceding first presentation of My Bloody Valentine	999.00, 555.00
aMHR1	Heart rate during epoch 1 of first presentation of My Bloody Valentine clip	999.00, 555.00
aMHR2	Heart rate during epoch 2 of first presentation of My Bloody Valentine clip	999.00, 555.00
aMHR3	Heart rate during epoch 3 of first presentation of My Bloody Valentine clip	999.00, 555.00
aMHR4	Heart rate during epoch 4 of first presentation of My Bloody Valentine clip	999.00, 555.00
aMHR5	Heart rate during epoch 5 of first presentation of My Bloody Valentine clip	999.00, 555.00
aMHR6	Heart rate during epoch 6 of first presentation of My Bloody Valentine clip	999.00, 555.00
aMHR7	Heart rate during epoch 7 of first presentation of My Bloody Valentine clip	999.00, 555.00
aMHR8	Heart rate during epoch 8 of first presentation of My Bloody Valentine clip	999.00, 555.00
aMHR9	Heart rate during epoch 9 of first presentation of My Bloody Valentine clip	999.00, 555.00
aMHR10	Heart rate during epoch 10 of first presentation of My Bloody Valentine clip	999.00, 555.00
aMRSAb1	Respiratory sinus arrhythmia during epoch 1 of baseline immediately preceding first presentation of My Bloody Valentine	999.00, 555.00
aMRSAb2	Respiratory sinus arrhythmia during epoch 2 of baseline immediately preceding first presentation of My Bloody Valentine	999.00, 555.00
aMRSA1	Respiratory sinus arrhythmia during epoch 1 of first presentation of My Bloody Valentine clip	999.00, 555.00
aMRSA2	Respiratory sinus arrhythmia during epoch 2 of first presentation of My Bloody Valentine clip	999.00, 555.00
aMRSA3	Respiratory sinus arrhythmia during epoch 3 of first presentation of My Bloody Valentine clip	999.00, 555.00
aMRSA4	Respiratory sinus arrhythmia during epoch 4 of first presentation of My Bloody Valentine clip	999.00, 555.00
aMRSA5	Respiratory sinus arrhythmia during epoch 5 of first presentation of My Bloody Valentine clip	999.00, 555.00
aMRSA6	Respiratory sinus arrhythmia during epoch 6 of first presentation of My Bloody Valentine clip	999.00, 555.00
aMRSA7	Respiratory sinus arrhythmia during epoch 7 of first presentation of My Bloody Valentine clip	999.00, 555.00
aMRSA8	Respiratory sinus arrhythmia during epoch 8 of first presentation of My Bloody Valentine clip	999.00, 555.00
aMRSA9	Respiratory sinus arrhythmia during epoch 9 of first presentation of My Bloody Valentine clip	999.00, 555.00
aMRSA10	Respiratory sinus arrhythmia during epoch 10 of first presentation of My Bloody Valentine clip	999.00, 555.00
aMPEPb1	Cardiac pre-ejection period during epoch 1 of baseline immediately preceding first presentation of My Bloody Valentine	999.00, 555.00
aMPEPb2	Cardiac pre-ejection period during epoch 2 of baseline immediately preceding first presentation of My Bloody Valentine	999.00, 555.00
aMPEP1	Cardiac pre-ejection period during epoch 1 of first presentation of My Bloody Valentine clip	999.00, 555.00
aMPEP2	Cardiac pre-ejection period during epoch 2 of first presentation of My Bloody Valentine clip	999.00, 555.00
aMPEP3	Cardiac pre-ejection period during epoch 3 of first presentation of My Bloody Valentine clip	999.00, 555.00
aMPEP4	Cardiac pre-ejection period during epoch 4 of first presentation of My Bloody Valentine clip	999.00, 555.00
aMPEP5	Cardiac pre-ejection period during epoch 5 of first presentation of My Bloody Valentine clip	999.00, 555.00
aMPEP6	Cardiac pre-ejection period during epoch 6 of first presentation of My Bloody Valentine clip	999.00, 555.00
aMPEP7	Cardiac pre-ejection period during epoch 7 of first presentation of My Bloody Valentine clip	999.00, 555.00
aMPEP8	Cardiac pre-ejection period during epoch 8 of first presentation of My Bloody Valentine clip	999.00, 555.00
aMPEP9	Cardiac pre-ejection period during epoch 9 of first presentation of My Bloody Valentine clip	999.00, 555.00
aMPEP10	Cardiac pre-ejection period during epoch 10 of first presentation of My Bloody Valentine clip	999.00, 555.00
bMEDAb1	Number of electrodermal responses during epoch 1 of baseline immediately preceding second presentation of My Bloody Valentine	999.00, 555.00
bMEDAb2	Number of electrodermal responses during epoch 2 of baseline immediately preceding second presentation of My Bloody Valentine	999.00, 555.00
bMEDA1	Number of electrodermal responses during epoch 1 of second presentation of My Bloody Valentine clip	999.00, 555.00
bMEDA2	Number of electrodermal responses during epoch 2 of second presentation of My Bloody Valentine clip	999.00, 555.00
bMEDA3	Number of electrodermal responses during epoch 3 of second presentation of My Bloody Valentine clip	999.00, 555.00
bMEDA4	Number of electrodermal responses during epoch 4 of second presentation of My Bloody Valentine clip	999.00, 555.00
bMEDA5	Number of electrodermal responses during epoch 5 of second presentation of My Bloody Valentine clip	999.00, 555.00
bMEDA6	Number of electrodermal responses during epoch 6 of second presentation of My Bloody Valentine clip	999.00, 555.00
bMEDA7	Number of electrodermal responses during epoch 7 of second presentation of My Bloody Valentine clip	999.00, 555.00
bMEDA8	Number of electrodermal responses during epoch 8 of second presentation of My Bloody Valentine clip	999.00, 555.00
bMEDA9	Number of electrodermal responses during epoch 9 of second presentation of My Bloody Valentine clip	999.00, 555.00
bMEDA10	Number of electrodermal responses during epoch 10 of second presentation of My Bloody Valentine clip	999.00, 555.00
bMTONb1	Tonic period during epoch 1 of baseline immediately preceding second presentation of My Bloody Valentine	999.00, 555.00
bMTONb2	Tonic period during epoch 2 of baseline immediately preceding second presentation of My Bloody Valentine	999.00, 555.00
bMTON1	Tonic period during epoch 1 of second presentation of My Bloody Valentine clip	999.00, 555.00
bMTON2	Tonic period during epoch 2 of second presentation of My Bloody Valentine clip	999.00, 555.00
bMTON3	Tonic period during epoch 3 of second presentation of My Bloody Valentine clip	999.00, 555.00
bMTON4	Tonic period during epoch 4 of second presentation of My Bloody Valentine clip	999.00, 555.00
bMTON5	Tonic period during epoch 5 of second presentation of My Bloody Valentine clip	999.00, 555.00
bMTON6	Tonic period during epoch 6 of second presentation of My Bloody Valentine clip	999.00, 555.00
bMTON7	Tonic period during epoch 7 of second presentation of My Bloody Valentine clip	999.00, 555.00
bMTON8	Tonic period during epoch 8 of second presentation of My Bloody Valentine clip	999.00, 555.00
bMTON9	Tonic period during epoch 9 of second presentation of My Bloody Valentine clip	999.00, 555.00
bMTON10	Tonic period during epoch 10 of second presentation of My Bloody Valentine clip	999.00, 555.00
bMHRb1	Heart rate during epoch 1 of baseline immediately preceding second presentation of My Bloody Valentine	999.00, 555.00
bMHRb2	Heart rate during epoch 2 of baseline immediately preceding second presentation of My Bloody Valentine	999.00, 555.00
bMHR1	Heart rate during epoch 1 of second presentation of My Bloody Valentine clip	999.00, 555.00
bMHR2	Heart rate during epoch 2 of second presentation of My Bloody Valentine clip	999.00, 555.00
bMHR3	Heart rate during epoch 3 of second presentation of My Bloody Valentine clip	999.00, 555.00
bMHR4	Heart rate during epoch 4 of second presentation of My Bloody Valentine clip	999.00, 555.00
bMHR5	Heart rate during epoch 5 of second presentation of My Bloody Valentine clip	999.00, 555.00
bMHR6	Heart rate during epoch 6 of second presentation of My Bloody Valentine clip	999.00, 555.00
bMHR7	Heart rate during epoch 7 of second presentation of My Bloody Valentine clip	999.00, 555.00
bMHR8	Heart rate during epoch 8 of second presentation of My Bloody Valentine clip	999.00, 555.00
bMHR9	Heart rate during epoch 9 of second presentation of My Bloody Valentine clip	999.00, 555.00
bMHR10	Heart rate during epoch 10 of second presentation of My Bloody Valentine clip	999.00, 555.00
bMRSAb1	Respiratory sinus arrhythmia during epoch 1 of baseline immediately preceding second presentation of My Bloody Valentine	999.00, 555.00
bMRSAb2	Respiratory sinus arrhythmia during epoch 2 of baseline immediately preceding second presentation of My Bloody Valentine	999.00, 555.00
bMRSA1	Respiratory sinus arrhythmia during epoch 1 of second presentation of My Bloody Valentine clip	999.00, 555.00
bMRSA2	Respiratory sinus arrhythmia during epoch 2 of second presentation of My Bloody Valentine clip	999.00, 555.00
bMRSA3	Respiratory sinus arrhythmia during epoch 3 of second presentation of My Bloody Valentine clip	999.00, 555.00
bMRSA4	Respiratory sinus arrhythmia during epoch 4 of second presentation of My Bloody Valentine clip	999.00, 555.00
bMRSA5	Respiratory sinus arrhythmia during epoch 5 of second presentation of My Bloody Valentine clip	999.00, 555.00
bMRSA6	Respiratory sinus arrhythmia during epoch 6 of second presentation of My Bloody Valentine clip	999.00, 555.00
bMRSA7	Respiratory sinus arrhythmia during epoch 7 of second presentation of My Bloody Valentine clip	999.00, 555.00
bMRSA8	Respiratory sinus arrhythmia during epoch 8 of second presentation of My Bloody Valentine clip	999.00, 555.00
bMRSA9	Respiratory sinus arrhythmia during epoch 9 of second presentation of My Bloody Valentine clip	999.00, 555.00
bMRSA10	Respiratory sinus arrhythmia during epoch 10 of second presentation of My Bloody Valentine clip	999.00, 555.00
bMPEPb1	Cardiac pre-ejection period during epoch 1 of baseline immediately preceding second presentation of My Bloody Valentine	999.00, 555.00
bMPEPb2	Cardiac pre-ejection period during epoch 2 of baseline immediately preceding second presentation of My Bloody Valentine	999.00, 555.00
bMPEP1	Cardiac pre-ejection period during epoch 1 of second presentation of My Bloody Valentine clip	999.00, 555.00
bMPEP2	Cardiac pre-ejection period during epoch 2 of second presentation of My Bloody Valentine clip	999.00, 555.00
bMPEP3	Cardiac pre-ejection period during epoch 3 of second presentation of My Bloody Valentine clip	999.00, 555.00
bMPEP4	Cardiac pre-ejection period during epoch 4 of second presentation of My Bloody Valentine clip	999.00, 555.00
bMPEP5	Cardiac pre-ejection period during epoch 5 of second presentation of My Bloody Valentine clip	999.00, 555.00
bMPEP6	Cardiac pre-ejection period during epoch 6 of second presentation of My Bloody Valentine clip	999.00, 555.00
bMPEP7	Cardiac pre-ejection period during epoch 7 of second presentation of My Bloody Valentine clip	999.00, 555.00
bMPEP8	Cardiac pre-ejection period during epoch 8 of second presentation of My Bloody Valentine clip	999.00, 555.00
bMPEP9	Cardiac pre-ejection period during epoch 9 of second presentation of My Bloody Valentine clip	999.00, 555.00
bMPEP10	Cardiac pre-ejection period during epoch 10 of second presentation of My Bloody Valentine clip	999.00, 555.00
aDEDAb1	Number of electrodermal responses during epoch 1 of baseline immediately preceding first presentation of Despicable Me	999.00, 555.00
aDEDAb2	Number of electrodermal responses during epoch 2 of baseline immediately preceding first presentation of Despicable Me	999.00, 555.00
aDEDA1	Number of electrodermal responses during epoch 1 of first presentation of Despicable Me clip	999.00, 555.00
aDEDA2	Number of electrodermal responses during epoch 2 of first presentation of Despicable Me clip	999.00, 555.00
aDEDA3	Number of electrodermal responses during epoch 3 of first presentation of Despicable Me clip	999.00, 555.00
aDEDA4	Number of electrodermal responses during epoch 4 of first presentation of Despicable Me clip	999.00, 555.00
aDEDA5	Number of electrodermal responses during epoch 5 of first presentation of Despicable Me clip	999.00, 555.00
aDEDA6	Number of electrodermal responses during epoch 6 of first presentation of Despicable Me clip	999.00, 555.00
aDEDA7	Number of electrodermal responses during epoch 7 of first presentation of Despicable Me clip	999.00, 555.00
aDEDA8	Number of electrodermal responses during epoch 8 of first presentation of Despicable Me clip	999.00, 555.00
aDTONb1	Tonic period during epoch 1 of baseline immediately preceding first presentation of Despicable Me	999.00, 555.00
aDTONb2	Tonic period during epoch 2 of baseline immediately preceding first presentation of Despicable Me	999.00, 555.00
aDTON1	Tonic period during epoch 1 of first presentation of Despicable Me clip	999.00, 555.00
aDTON2	Tonic period during epoch 2 of first presentation of Despicable Me clip	999.00, 555.00
aDTON3	Tonic period during epoch 3 of first presentation of Despicable Me clip	999.00, 555.00
aDTON4	Tonic period during epoch 4 of first presentation of Despicable Me clip	999.00, 555.00
aDTON5	Tonic period during epoch 5 of first presentation of Despicable Me clip	999.00, 555.00
aDTON6	Tonic period during epoch 6 of first presentation of Despicable Me clip	999.00, 555.00
aDTON7	Tonic period during epoch 7 of first presentation of Despicable Me clip	999.00, 555.00
aDTON8	Tonic period during epoch 8 of first presentation of Despicable Me clip	999.00, 555.00
aDHRb1	Heart rate during epoch 1 of baseline immediately preceding first presentation of Despicable Me	999.00, 555.00
aDHRb2	Heart rate during epoch 2 of baseline immediately preceding first presentation of Despicable Me	999.00, 555.00
aDHR1	Heart rate during epoch 1 of first presentation of Despicable Me clip	999.00, 555.00
aDHR2	Heart rate during epoch 2 of first presentation of Despicable Me clip	999.00, 555.00
aDHR3	Heart rate during epoch 3 of first presentation of Despicable Me clip	999.00, 555.00
aDHR4	Heart rate during epoch 4 of first presentation of Despicable Me clip	999.00, 555.00
aDHR5	Heart rate during epoch 5 of first presentation of Despicable Me clip	999.00, 555.00
aDHR6	Heart rate during epoch 6 of first presentation of Despicable Me clip	999.00, 555.00
aDHR7	Heart rate during epoch 7 of first presentation of Despicable Me clip	999.00, 555.00
aDHR8	Heart rate during epoch 8 of first presentation of Despicable Me clip	999.00, 555.00
aDRSAb1	Respiratory sinus arrhythmia during epoch 1 of baseline immediately preceding first presentation of Despicable Me	999.00, 555.00
aDRSAb2	Respiratory sinus arrhythmia during epoch 2 of baseline immediately preceding first presentation of Despicable Me	999.00, 555.00
aDRSA1	Respiratory sinus arrhythmia during epoch 1 of first presentation of Despicable Me clip	999.00, 555.00
aDRSA2	Respiratory sinus arrhythmia during epoch 2 of first presentation of Despicable Me clip	999.00, 555.00
aDRSA3	Respiratory sinus arrhythmia during epoch 3 of first presentation of Despicable Me clip	999.00, 555.00
aDRSA4	Respiratory sinus arrhythmia during epoch 4 of first presentation of Despicable Me clip	999.00, 555.00
aDRSA5	Respiratory sinus arrhythmia during epoch 5 of first presentation of Despicable Me clip	999.00, 555.00
aDRSA6	Respiratory sinus arrhythmia during epoch 6 of first presentation of Despicable Me clip	999.00, 555.00
aDRSA7	Respiratory sinus arrhythmia during epoch 7 of first presentation of Despicable Me clip	999.00, 555.00
aDRSA8	Respiratory sinus arrhythmia during epoch 8 of first presentation of Despicable Me clip	999.00, 555.00
aDPEPb1	Cardiac pre-ejection period during epoch 1 of baseline immediately preceding first presentation of Despicable Me	999.00, 555.00
aDPEPb2	Cardiac pre-ejection period during epoch 2 of baseline immediately preceding first presentation of Despicable Me	999.00, 555.00
aDPEP1	Cardiac pre-ejection period during epoch 1 of first presentation of Despicable Me clip	999.00, 555.00
aDPEP2	Cardiac pre-ejection period during epoch 2 of first presentation of Despicable Me clip	999.00, 555.00
aDPEP3	Cardiac pre-ejection period during epoch 3 of first presentation of Despicable Me clip	999.00, 555.00
aDPEP4	Cardiac pre-ejection period during epoch 4 of first presentation of Despicable Me clip	999.00, 555.00
aDPEP5	Cardiac pre-ejection period during epoch 5 of first presentation of Despicable Me clip	999.00, 555.00
aDPEP6	Cardiac pre-ejection period during epoch 6 of first presentation of Despicable Me clip	999.00, 555.00
aDPEP7	Cardiac pre-ejection period during epoch 7 of first presentation of Despicable Me clip	999.00, 555.00
aDPEP8	Cardiac pre-ejection period during epoch 8 of first presentation of Despicable Me clip	999.00, 555.00
bDEDAb1	Number of electrodermal responses during epoch 1 of baseline immediately preceding second presentation of Despicable Me	999.00, 555.00
bDEDAb2	Number of electrodermal responses during epoch 2 of baseline immediately preceding second presentation of Despicable Me	999.00, 555.00
bDEDA1	Number of electrodermal responses during epoch 1 of second presentation of Despicable Me clip	999.00, 555.00
bDEDA2	Number of electrodermal responses during epoch 2 of second presentation of Despicable Me clip	999.00, 555.00
bDEDA3	Number of electrodermal responses during epoch 3 of second presentation of Despicable Me clip	999.00, 555.00
bDEDA4	Number of electrodermal responses during epoch 4 of second presentation of Despicable Me clip	999.00, 555.00
bDEDA5	Number of electrodermal responses during epoch 5 of second presentation of Despicable Me clip	999.00, 555.00
bDEDA6	Number of electrodermal responses during epoch 6 of second presentation of Despicable Me clip	999.00, 555.00
bDEDA7	Number of electrodermal responses during epoch 7 of second presentation of Despicable Me clip	999.00, 555.00
bDEDA8	Number of electrodermal responses during epoch 8 of second presentation of Despicable Me clip	999.00, 555.00
bDTONb1	Tonic period during epoch 1 of baseline immediately preceding second presentation of Despicable Me	999.00, 555.00
bDTONb2	Tonic period during epoch 2 of baseline immediately preceding second presentation of Despicable Me	999.00, 555.00
bDTON1	Tonic period during epoch 1 of second presentation of Despicable Me clip	999.00, 555.00
bDTON2	Tonic period during epoch 2 of second presentation of Despicable Me clip	999.00, 555.00
bDTON3	Tonic period during epoch 3 of second presentation of Despicable Me clip	999.00, 555.00
bDTON4	Tonic period during epoch 4 of second presentation of Despicable Me clip	999.00, 555.00
bDTON5	Tonic period during epoch 5 of second presentation of Despicable Me clip	999.00, 555.00
bDTON6	Tonic period during epoch 6 of second presentation of Despicable Me clip	999.00, 555.00
bDTON7	Tonic period during epoch 7 of second presentation of Despicable Me clip	999.00, 555.00
bDTON8	Tonic period during epoch 8 of second presentation of Despicable Me clip	999.00, 555.00
bDHRb1	Heart rate during epoch 1 of baseline immediately preceding second presentation of Despicable Me	999.00, 555.00
bDHRb2	Heart rate during epoch 2 of baseline immediately preceding second presentation of Despicable Me	999.00, 555.00
bDHR1	Heart rate during epoch 1 of second presentation of Despicable Me clip	999.00, 555.00
bDHR2	Heart rate during epoch 2 of second presentation of Despicable Me clip	999.00, 555.00
bDHR3	Heart rate during epoch 3 of second presentation of Despicable Me clip	999.00, 555.00
bDHR4	Heart rate during epoch 4 of second presentation of Despicable Me clip	999.00, 555.00
bDHR5	Heart rate during epoch 5 of second presentation of Despicable Me clip	999.00, 555.00
bDHR6	Heart rate during epoch 6 of second presentation of Despicable Me clip	999.00, 555.00
bDHR7	Heart rate during epoch 7 of second presentation of Despicable Me clip	999.00, 555.00
bDHR8	Heart rate during epoch 8 of second presentation of Despicable Me clip	999.00, 555.00
bDRSAb1	Respiratory sinus arrhythmia during epoch 1 of baseline immediately preceding second presentation of Despicable Me	999.00, 555.00
bDRSAb2	Respiratory sinus arrhythmia during epoch 2 of baseline immediately preceding second presentation of Despicable Me	999.00, 555.00
bDRSA1	Respiratory sinus arrhythmia during epoch 1 of second presentation of Despicable Me clip	999.00, 555.00
bDRSA2	Respiratory sinus arrhythmia during epoch 2 of second presentation of Despicable Me clip	999.00, 555.00
bDRSA3	Respiratory sinus arrhythmia during epoch 3 of second presentation of Despicable Me clip	999.00, 555.00
bDRSA4	Respiratory sinus arrhythmia during epoch 4 of second presentation of Despicable Me clip	999.00, 555.00
bDRSA5	Respiratory sinus arrhythmia during epoch 5 of second presentation of Despicable Me clip	999.00, 555.00
bDRSA6	Respiratory sinus arrhythmia during epoch 6 of second presentation of Despicable Me clip	999.00, 555.00
bDRSA7	Respiratory sinus arrhythmia during epoch 7 of second presentation of Despicable Me clip	999.00, 555.00
bDRSA8	Respiratory sinus arrhythmia during epoch 8 of second presentation of Despicable Me clip	999.00, 555.00
bDPEPb1	Cardiac pre-ejection period during epoch 1 of baseline immediately preceding second presentation of Despicable Me	999.00, 555.00
bDPEPb2	Cardiac pre-ejection period during epoch 2 of baseline immediately preceding second presentation of Despicable Me	999.00, 555.00
bDPEP1	Cardiac pre-ejection period during epoch 1 of second presentation of Despicable Me clip	999.00, 555.00
bDPEP2	Cardiac pre-ejection period during epoch 2 of second presentation of Despicable Me clip	999.00, 555.00
bDPEP3	Cardiac pre-ejection period during epoch 3 of second presentation of Despicable Me clip	999.00, 555.00
bDPEP4	Cardiac pre-ejection period during epoch 4 of second presentation of Despicable Me clip	999.00, 555.00
bDPEP5	Cardiac pre-ejection period during epoch 5 of second presentation of Despicable Me clip	999.00, 555.00
bDPEP6	Cardiac pre-ejection period during epoch 6 of second presentation of Despicable Me clip	999.00, 555.00
bDPEP7	Cardiac pre-ejection period during epoch 7 of second presentation of Despicable Me clip	999.00, 555.00
bDPEP8	Cardiac pre-ejection period during epoch 8 of second presentation of Despicable Me clip	999.00, 555.00
aTEDAb1	Number of electrodermal responses during epoch 1 of baseline immediately preceding first presentation of Tangled	999.00, 555.00
aTEDAb2	Number of electrodermal responses during epoch 2 of baseline immediately preceding first presentation of Tangled	999.00, 555.00
aTEDA1	Number of electrodermal responses during epoch 1 of first presentation of Tangled clip	999.00, 555.00
aTEDA2	Number of electrodermal responses during epoch 2 of first presentation of Tangled clip	999.00, 555.00
aTEDA3	Number of electrodermal responses during epoch 3 of first presentation of Tangled clip	999.00, 555.00
aTEDA4	Number of electrodermal responses during epoch 4 of first presentation of Tangled clip	999.00, 555.00
aTEDA5	Number of electrodermal responses during epoch 5 of first presentation of Tangled clip	999.00, 555.00
aTEDA6	Number of electrodermal responses during epoch 6 of first presentation of Tangled clip	999.00, 555.00
aTEDA7	Number of electrodermal responses during epoch 7 of first presentation of Tangled clip	999.00, 555.00
aTEDA8	Number of electrodermal responses during epoch 8 of first presentation of Tangled clip	999.00, 555.00
aTEDA9	Number of electrodermal responses during epoch 9 of first presentation of Tangled clip	999.00, 555.00
aTEDA10	Number of electrodermal responses during epoch 10 of first presentation of Tangled clip	999.00, 555.00
aTTONb1	Tonic period during epoch 1 of baseline immediately preceding first presentation of Tangled	999.00, 555.00
aTTONb2	Tonic period during epoch 2 of baseline immediately preceding first presentation of Tangled	999.00, 555.00
aTTON1	Tonic period during epoch 1 of first presentation of Tangled clip	999.00, 555.00
aTTON2	Tonic period during epoch 2 of first presentation of Tangled clip	999.00, 555.00
aTTON3	Tonic period during epoch 3 of first presentation of Tangled clip	999.00, 555.00
aTTON4	Tonic period during epoch 4 of first presentation of Tangled clip	999.00, 555.00
aTTON5	Tonic period during epoch 5 of first presentation of Tangled clip	999.00, 555.00
aTTON6	Tonic period during epoch 6 of first presentation of Tangled clip	999.00, 555.00
aTTON7	Tonic period during epoch 7 of first presentation of Tangled clip	999.00, 555.00
aTTON8	Tonic period during epoch 8 of first presentation of Tangled clip	999.00, 555.00
aTTON9	Tonic period during epoch 9 of first presentation of Tangled clip	999.00, 555.00
aTTON10	Tonic period during epoch 10 of first presentation of Tangled clip	999.00, 555.00
aTHRb1	Heart rate during epoch 1 of baseline immediately preceding first presentation of Tangled	999.00, 555.00
aTHRb2	Heart rate during epoch 2 of baseline immediately preceding first presentation of Tangled	999.00, 555.00
aTHR1	Heart rate during epoch 1 of first presentation of Tangled clip	999.00, 555.00
aTHR2	Heart rate during epoch 2 of first presentation of Tangled clip	999.00, 555.00
aTHR3	Heart rate during epoch 3 of first presentation of Tangled clip	999.00, 555.00
aTHR4	Heart rate during epoch 4 of first presentation of Tangled clip	999.00, 555.00
aTHR5	Heart rate during epoch 5 of first presentation of Tangled clip	999.00, 555.00
aTHR6	Heart rate during epoch 6 of first presentation of Tangled clip	999.00, 555.00
aTHR7	Heart rate during epoch 7 of first presentation of Tangled clip	999.00, 555.00
aTHR8	Heart rate during epoch 8 of first presentation of Tangled clip	999.00, 555.00
aTHR9	Heart rate during epoch 9 of first presentation of Tangled clip	999.00, 555.00
aTHR10	Heart rate during epoch 10 of first presentation of Tangled clip	999.00, 555.00
aTRSAb1	Respiratory sinus arrhythmia during epoch 1 of baseline immediately preceding first presentation of Tangled	999.00, 555.00
aTRSAb2	Respiratory sinus arrhythmia during epoch 2 of baseline immediately preceding first presentation of Tangled	999.00, 555.00
aTRSA1	Respiratory sinus arrhythmia during epoch 1 of first presentation of Tangled clip	999.00, 555.00
aTRSA2	Respiratory sinus arrhythmia during epoch 2 of first presentation of Tangled clip	999.00, 555.00
aTRSA3	Respiratory sinus arrhythmia during epoch 3 of first presentation of Tangled clip	999.00, 555.00
aTRSA4	Respiratory sinus arrhythmia during epoch 4 of first presentation of Tangled clip	999.00, 555.00
aTRSA5	Respiratory sinus arrhythmia during epoch 5 of first presentation of Tangled clip	999.00, 555.00
aTRSA6	Respiratory sinus arrhythmia during epoch 6 of first presentation of Tangled clip	999.00, 555.00
aTRSA7	Respiratory sinus arrhythmia during epoch 7 of first presentation of Tangled clip	999.00, 555.00
aTRSA8	Respiratory sinus arrhythmia during epoch 8 of first presentation of Tangled clip	999.00, 555.00
aTRSA9	Respiratory sinus arrhythmia during epoch 9 of first presentation of Tangled clip	999.00, 555.00
aTRSA10	Respiratory sinus arrhythmia during epoch 10 of first presentation of Tangled clip	999.00, 555.00
aTPEPb1	Cardiac pre-ejection period during epoch 1 of baseline immediately preceding first presentation of Tangled	999.00, 555.00
aTPEPb2	Cardiac pre-ejection period during epoch 2 of baseline immediately preceding first presentation of Tangled	999.00, 555.00
aTPEP1	Cardiac pre-ejection period during epoch 1 of first presentation of Tangled clip	999.00, 555.00
aTPEP2	Cardiac pre-ejection period during epoch 2 of first presentation of Tangled clip	999.00, 555.00
aTPEP3	Cardiac pre-ejection period during epoch 3 of first presentation of Tangled clip	999.00, 555.00
aTPEP4	Cardiac pre-ejection period during epoch 4 of first presentation of Tangled clip	999.00, 555.00
aTPEP5	Cardiac pre-ejection period during epoch 5 of first presentation of Tangled clip	999.00, 555.00
aTPEP6	Cardiac pre-ejection period during epoch 6 of first presentation of Tangled clip	999.00, 555.00
aTPEP7	Cardiac pre-ejection period during epoch 7 of first presentation of Tangled clip	999.00, 555.00
aTPEP8	Cardiac pre-ejection period during epoch 8 of first presentation of Tangled clip	999.00, 555.00
aTPEP9	Cardiac pre-ejection period during epoch 9 of first presentation of Tangled clip	999.00, 555.00
aTPEP10	Cardiac pre-ejection period during epoch 10 of first presentation of Tangled clip	999.00, 555.00
bTEDAb1	Number of electrodermal responses during epoch 1 of baseline immediately preceding second presentation of Tangled	999.00, 555.00
bTEDAb2	Number of electrodermal responses during epoch 2 of baseline immediately preceding second presentation of Tangled	999.00, 555.00
bTEDA1	Number of electrodermal responses during epoch 1 of second presentation of Tangled clip	999.00, 555.00
bTEDA2	Number of electrodermal responses during epoch 2 of second presentation of Tangled clip	999.00, 555.00
bTEDA3	Number of electrodermal responses during epoch 3 of second presentation of Tangled clip	999.00, 555.00
bTEDA4	Number of electrodermal responses during epoch 4 of second presentation of Tangled clip	999.00, 555.00
bTEDA5	Number of electrodermal responses during epoch 5 of second presentation of Tangled clip	999.00, 555.00
bTEDA6	Number of electrodermal responses during epoch 6 of second presentation of Tangled clip	999.00, 555.00
bTEDA7	Number of electrodermal responses during epoch 7 of second presentation of Tangled clip	999.00, 555.00
bTEDA8	Number of electrodermal responses during epoch 8 of second presentation of Tangled clip	999.00, 555.00
bTEDA9	Number of electrodermal responses during epoch 9 of second presentation of Tangled clip	999.00, 555.00
bTEDA10	Number of electrodermal responses during epoch 10 of second presentation of Tangled clip	999.00, 555.00
bTTONb1	Tonic period during epoch 1 of baseline immediately preceding second presentation of Tangled	999.00, 555.00
bTTONb2	Tonic period during epoch 2 of baseline immediately preceding second presentation of Tangled	999.00, 555.00
bTTON1	Tonic period during epoch 1 of second presentation of Tangled clip	999.00, 555.00
bTTON2	Tonic period during epoch 2 of second presentation of Tangled clip	999.00, 555.00
bTTON3	Tonic period during epoch 3 of second presentation of Tangled clip	999.00, 555.00
bTTON4	Tonic period during epoch 4 of second presentation of Tangled clip	999.00, 555.00
bTTON5	Tonic period during epoch 5 of second presentation of Tangled clip	999.00, 555.00
bTTON6	Tonic period during epoch 6 of second presentation of Tangled clip	999.00, 555.00
bTTON7	Tonic period during epoch 7 of second presentation of Tangled clip	999.00, 555.00
bTTON8	Tonic period during epoch 8 of second presentation of Tangled clip	999.00, 555.00
bTTON9	Tonic period during epoch 9 of second presentation of Tangled clip	999.00, 555.00
bTTON10	Tonic period during epoch 10 of second presentation of Tangled clip	999.00, 555.00
bTHRb1	Heart rate during epoch 1 of baseline immediately preceding second presentation of Tangled	999.00, 555.00
bTHRb2	Heart rate during epoch 2 of baseline immediately preceding second presentation of Tangled	999.00, 555.00
bTHR1	Heart rate during epoch 1 of second presentation of Tangled clip	999.00, 555.00
bTHR2	Heart rate during epoch 2 of second presentation of Tangled clip	999.00, 555.00
bTHR3	Heart rate during epoch 3 of second presentation of Tangled clip	999.00, 555.00
bTHR4	Heart rate during epoch 4 of second presentation of Tangled clip	999.00, 555.00
bTHR5	Heart rate during epoch 5 of second presentation of Tangled clip	999.00, 555.00
bTHR6	Heart rate during epoch 6 of second presentation of Tangled clip	999.00, 555.00
bTHR7	Heart rate during epoch 7 of second presentation of Tangled clip	999.00, 555.00
bTHR8	Heart rate during epoch 8 of second presentation of Tangled clip	999.00, 555.00
bTHR9	Heart rate during epoch 9 of second presentation of Tangled clip	999.00, 555.00
bTHR10	Heart rate during epoch 10 of second presentation of Tangled clip	999.00, 555.00
bTRSAb1	Respiratory sinus arrhythmia during epoch 1 of baseline immediately preceding second presentation of Tangled	999.00, 555.00
bTRSAb2	Respiratory sinus arrhythmia during epoch 2 of baseline immediately preceding second presentation of Tangled	999.00, 555.00
bTRSA1	Respiratory sinus arrhythmia during epoch 1 of second presentation of Tangled clip	999.00, 555.00
bTRSA2	Respiratory sinus arrhythmia during epoch 2 of second presentation of Tangled clip	999.00, 555.00
bTRSA3	Respiratory sinus arrhythmia during epoch 3 of second presentation of Tangled clip	999.00, 555.00
bTRSA4	Respiratory sinus arrhythmia during epoch 4 of second presentation of Tangled clip	999.00, 555.00
bTRSA5	Respiratory sinus arrhythmia during epoch 5 of second presentation of Tangled clip	999.00, 555.00
bTRSA6	Respiratory sinus arrhythmia during epoch 6 of second presentation of Tangled clip	999.00, 555.00
bTRSA7	Respiratory sinus arrhythmia during epoch 7 of second presentation of Tangled clip	999.00, 555.00
bTRSA8	Respiratory sinus arrhythmia during epoch 8 of second presentation of Tangled clip	999.00, 555.00
bTRSA9	Respiratory sinus arrhythmia during epoch 9 of second presentation of Tangled clip	999.00, 555.00
bTRSA10	Respiratory sinus arrhythmia during epoch 10 of second presentation of Tangled clip	999.00, 555.00
bTPEPb1	Cardiac pre-ejection period during epoch 1 of baseline immediately preceding second presentation of Tangled	999.00, 555.00
bTPEPb2	Cardiac pre-ejection period during epoch 2 of baseline immediately preceding second presentation of Tangled	999.00, 555.00
bTPEP1	Cardiac pre-ejection period during epoch 1 of second presentation of Tangled clip	999.00, 555.00
bTPEP2	Cardiac pre-ejection period during epoch 2 of second presentation of Tangled clip	999.00, 555.00
bTPEP3	Cardiac pre-ejection period during epoch 3 of second presentation of Tangled clip	999.00, 555.00
bTPEP4	Cardiac pre-ejection period during epoch 4 of second presentation of Tangled clip	999.00, 555.00
bTPEP5	Cardiac pre-ejection period during epoch 5 of second presentation of Tangled clip	999.00, 555.00
bTPEP6	Cardiac pre-ejection period during epoch 6 of second presentation of Tangled clip	999.00, 555.00
bTPEP7	Cardiac pre-ejection period during epoch 7 of second presentation of Tangled clip	999.00, 555.00
bTPEP8	Cardiac pre-ejection period during epoch 8 of second presentation of Tangled clip	999.00, 555.00
bTPEP9	Cardiac pre-ejection period during epoch 9 of second presentation of Tangled clip	999.00, 555.00
bTPEP10	Cardiac pre-ejection period during epoch 10 of second presentation of Tangled clip	999.00, 555.00
