# Supplementary material for: Testing the Effectiveness of 3D Film for Laboratory-Based Studies of Emotion
Source: PLoS One. 2014 Aug 29;9(8):e105554. doi: 10.1371/journal.pone.0105554 (PMC4149373; doi:10.1371/journal.pone.0105554)
Supplement: Codebook S2 — Self-report codebook. (CSV) [file pone.0105554.s007.csv]

Variable	Label	Missing Values
exclude	Filter variable. 1 = do not use self-report data in analyses (failed validity scale in TCI or other evidence of non-compliance with protocol)
DERStot	DERS total score (higher score equals greater difficulty in emotion regulation)	999
DERSna	DERS Nonacceptance subscale (higher score equals greater nonacceptance)	999
DERSg	DERS Goals subscale (higher score equals difficulty with goals)	999
DERSimp	DERS Impulse subscale (higher score equals less control over impulse)	999
DERSaw	DERS Awareness subscale (higher score means less awareness)	999
DERSstg	DERS Strategies subscale (higher score equals greater negative appraisal of the outcome)	999
DERSclr	DERS Clarity subscale (Higher score equals less clarity)	999
COPEac	COPE action subscale (higher score equals greater action)	999
COPEpl	COPE planning subscale (higher score equals greater planning)	999
COPEsca	COPE Suppression of Competing Activities subscale (higher score equals greater suppression of competing activities)	999
COPErc	COPE Restraint Coping subscale (higher score equals greater restraint)	999
COPEssir	COPE Seeking Social Support for Instrumental Reasons subscale (higher score equals greater seeking)	999
COPEsser	COPE Seeking Social Support for Emotional Reasons subscale (higher score equals greater seeking)	999
COPEprg	COPE Positive Reinterpretation and Growth subscale (higher score equals greater positive reinterpretation)	999
COPEa	COPE Acceptance subscale (higher score equals greater acceptance)	999
COPEden	COPE Denial subscale (higher score equals greater denial)	999
COPErel	COPE Turning to Religion subscale (higher score equals greater turning to religion)	999
COPEfve	COPE Focus on and Venting of Emotions subscale (higher score equals greater focus and venting)	999
COPEbd	COPE Behavioral Disengagement subscale (higher score equals greater disengagement)	999
COPEmd	COPE Mental Disengagement subscale (higher score equals greater disengagement)	999
COPEadd	COPE Alcohol-Drug Disengagement subscale (higher score equals greater alcohol-drug disengagement)	999
STAIstot	Total STAI state score (higher score equals less state anxiety)	999
STAIttot	Total STAI trait score (higher score equals less trait anxiety)	999
NovSee	Novelty Seeking Summary Score	999
HarmAv	Harm Avoidance Summary Score	999
RewDep	Reward Dependence Summary Score	999
Persis	Persistence Summary Score	999
SlfDir	Self-Directedness Summary Score	999
Cooper	Cooperativeness Summary Score	999
SlfTra	Self-Transcendence Summary Score	999
BDItot	Total BDI score	999
